# Supplementary material for: Hotspot mutations delineating diverse mutational signatures and biological utilities across cancer types
Source: BMC Genomics. 2016 Jun 23;17(Suppl 2):394. doi: 10.1186/s12864-016-2727-x (PMC4928158; doi:10.1186/s12864-016-2727-x)
Supplement: Additional file 8: Table S5 — List of the predicted hotspot mutations in different tumor types based on COSMIC version 71. Functional evidences were annotated if the statistical analysis showed significant results. (XLSX 145 kb) [file 12864_2016_2727_MOESM8_ESM.xlsx]

## Sheet: Title
Additional file 8: Table S5 List of the predicted hotspot mutations in different tumor types based on COSMIC version 71. Functional evidences were annotated if the statistical analysis showed significant results.

## Sheet: Bladder
Gene	aaPos	MutCount	MutSubtypes	MutPositions	Pvalue	adj.Pvalue	RNA_expression_analysis	Protein_expression_analysis	Drug_sensitivity_analysis	Cancer_type_specificity(adj.pvalue)	Cancer_gene_status
ATXN2L	R382	12	Missense_NoCpG_CGts(12)	16:28842045-28842045C/T(12)	1.185e-09	3.39e-06				-	Novel
CD209	R129	10	Missense_NoCpG_CGts(8),Silent_NoCpG_CGtv(2)	19:7810767-7810767C/T(6),19:7810765-7810765G/T(2),19:7810766-7810766G/A(2)	9.144e-08	0.0001775				0.000327	Novel
CD36	V103	8	Missense_ATts(8)	7:80290405-80290405T/C(8)	2.826e-08	6.143e-05				-	Novel
COQ10A	L35	10	Missense_ATtv(10)	12:56661644-56661644A/C(10)	1.394e-07	0.0002526				-	Novel
COQ10A	L50	10	Missense_ATtv(10)	12:56661644-56661644A/C(10)	1.394e-07	0.0002526				-	Novel
COQ10A	L67	10	Missense_ATtv(10)	12:56661644-56661644A/C(10)	1.394e-07	0.0002526				-	Novel
ENSG00000196306	D252	16	Missense_NoCpG_CGtv(16)	6:29857237-29857237G/C(16)	9.482e-09	2.343e-05				-	OncodriveCLUST
FGFR3	R248	19	Missense_CpG_CGts(17),Insertion(2)	4:1803564-1803564C/T(17),4:1803564-1803565-/GCT(2)	2.506e-11	1.048e-07				-	COSMIC_CGC/PANCAN
FGFR3	S249	20	Missense_CpG_CGtv(20)	4:1803568-1803568C/G(20)	1.382e-13	8.813e-10	No Mutation:2.77e-02			7.02e-05	COSMIC_CGC/PANCAN
FGFRL1	H485	9	Missense_ATtv(1),Deletion(8)	4:1019055-1019056CA/-(8),4:1019074-1019074A/T(1)	9.531e-08	0.0001786				-	Novel
FRG2C	A277	14	Missense_NoCpG_CGts(6),Silent_ATtv(8)	3:75715174-75715174T/G(8),3:75715173-75715173C/T(6)	9.835e-10	2.97e-06				-	Novel
HRAS	G12	24	Missense_NoCpG_CGts(22),Missense_NoCpG_CGtv(2)	11:534288-534288G/A(14),11:534289-534289G/A(8),11:534289-534289G/C(2)	1.297e-13	8.813e-10	No Mutation:5.45e-04			-	COSMIC_CGC/PANCAN/OncodriveCLUST/e-Driver
HRAS	Q61	28	Missense_ATts(20),Missense_ATtv(4),Missense_NoCpG_CGtv(4)	11:533874-533874A/G(20),11:533874-533874A/T(4),11:533875-533875C/A(4)	1.937e-16	2.106e-12			PD-0325901(No Mutation:2.180e-02),AZD6244(No Mutation:3.051e-02),Sorafenib(Non-hotspot Mutation:1.688e-02),Sorafenib(No Mutation:1.817e-02),AEW541(Non-hotspot Mutation:3.727e-02),L-685458(Non-hotspot Mutation:3.727e-02),PD-0332991(Non-hotspot Mutation:1.844e-02)	-	COSMIC_CGC/PANCAN/OncodriveCLUST/e-Driver
KDM3A	R157	8	Nonsense_NoCpG_CGts(8)	2:86682223-86682223C/T(8)	4.166e-07	0.000612				-	OncodriveCLUST
KRAS	G12	18	Missense_NoCpG_CGtv(18)	12:25398285-25398285G/T(6),12:25398284-25398284G/T(4),12:25398285-25398285G/C(4),12:25398284-25398284G/C(4)	2.573e-12	1.271e-08			PD-0332991(Non-hotspot Mutation:3.359e-02),AZD6244(No Mutation:6.350e-05),PF2341066(Non-hotspot Mutation:1.934e-02),Irinotecan(Non-hotspot Mutation:1.015e-02),Irinotecan(No Mutation:3.365e-04),Panobinostat(Non-hotspot Mutation:1.234e-03),Panobinostat(No Mutation:4.880e-05),TKI258(Non-hotspot Mutation:4.344e-02),TKI258(No Mutation:4.228e-04),LBW242(No Mutation:2.960e-03),L-685458(Non-hotspot Mutat…	-	COSMIC_CGC/PANCAN/OncodriveCLUST/e-Driver
KRTAP10-1	D159	16	Missense_ATtv(10),Missense_NoCpG_CGtv(6)	21:45959559-45959559G/T(6),21:45959558-45959558A/C(6),21:45959557-45959557T/A(4)	5.991e-14	4.652e-10				-	Novel
MUC4	D2389	36	Missense_ATts(16),Missense_NoCpG_CGts(20)	3:195511286-195511286G/A(20),3:195511285-195511285A/G(16)	5.116e-17	6.952e-13				-	e-Driver
MUC6	Y1920	16	Missense_ATtv(12),Nonsense_NoCpG_CGtv(4)	11:1017042-1017042A/C(12),11:1017041-1017041C/A(4)	3.22e-13	1.75e-09				-	Novel
NEFH	P655	12	Silent_ATtv(12)	22:29885594-29885594A/T(12)	8.749e-11	2.972e-07				-	e-Driver
NOTCH2	A21	13	Missense_CpG_CGts(13)	1:120611960-120611960G/A(13)	6.579e-11	2.554e-07				-	COSMIC_CGC
PCDH11X	A89	8	Missense_NoCpG_CGts(8)	23:91090768-91090768G/A(8)	6.323e-09	1.637e-05				-	Novel
PIK3CA	E542	17	Missense_NoCpG_CGts(17)	3:178936082-178936082G/A(17)	1.552e-08	3.516e-05			PD-0332991(Non-hotspot Mutation:2.619e-02),PD-0332991(No Mutation:3.424e-02),AEW541(Non-hotspot Mutation:1.010e-02),AEW541(No Mutation:4.322e-02),PF2341066(Non-hotspot Mutation:4.753e-03),PF2341066(No Mutation:1.212e-02)	-	COSMIC_CGC/PANCAN/OncodriveCLUST
PIK3CA	E545	60	Missense_ATtv(2),Missense_NoCpG_CGts(48),Missense_NoCpG_CGtv(10)	3:178936091-178936091G/A(48),3:178936091-178936091G/C(10),3:178936092-178936092A/C(2)	8.369e-51	4.549e-46			LBW242(Non-hotspot Mutation:1.060e-02),LBW242(No Mutation:3.331e-02),PD-0325901(No Mutation:2.993e-02),AEW541(Non-hotspot Mutation:5.911e-03),ZD-6474(Non-hotspot Mutation:2.612e-02)	-	COSMIC_CGC/PANCAN/OncodriveCLUST
PLXNA1	G36	9	Silent_ATtv(9)	3:126707544-126707544T/G(9)	1.1e-08	2.6e-05				-	e-Driver
RALGAPA1	Q15	10	Missense_ATts(5),Silent_CpG_CGts(5)	14:36277997-36277997G/A(5),14:36277998-36277998A/G(5)	6.134e-08	0.0001282				-	PANCAN
RP5-1086D14.3	F374	6	Silent_NoCpG_CGts(6)	15:30434252-30434252C/T(6)	6.485e-07	0.0009038				-	Novel
RXRA	S427	15	Missense_NoCpG_CGts(12),Missense_NoCpG_CGtv(3)	9:137328351-137328351C/T(12),9:137328351-137328351C/A(3)	1.29e-09	3.507e-06				4.26e-08	PANCAN/e-Driver
SENP6	Y599	6	Missense_ATts(6)	6:76386920-76386920A/G(6)	7.035e-08	0.0001416				-	Novel
TCF7L2	A87	6	Missense_NoCpG_CGts(6)	10:114711244-114711244G/A(6)	3.559e-07	0.0005373				-	COSMIC_CGC/PANCAN
TMPRSS13	A77	12	Missense_NoCpG_CGtv(12)	11:117789345-117789345C/G(12)	1.37e-10	4.381e-07				-	Novel
TMPRSS13	Q78	21	Missense_ATts(21)	11:117789342-117789342A/G(21)	3.015e-19	5.462e-15				-	Novel
TNKS1BP1	A944	9	Missense_NoCpG_CGtv(2),Silent_ATtv(7)	11:57077353-57077353T/G(7),11:57077354-57077354C/G(2)	1.501e-07	0.0002526				-	PANCAN
TP53	R248	39	Missense_NoCpG_CGts(36),Missense_NoCpG_CGtv(3)	17:7577538-7577538G/A(30),17:7577539-7577539C/T(6),17:7577538-7577538G/C(3)	1.034e-15	9.365e-12	Non-hotspot Mutation:1.41e-02,No Mutation:2.31e-02		LBW242(Non-hotspot Mutation:9.632e-03),Irinotecan(Non-hotspot Mutation:1.642e-02),Irinotecan(No Mutation:1.805e-02),Nutlin-3(No Mutation:1.521e-03),Topotecan(Non-hotspot Mutation:1.756e-02),TKI258(Non-hotspot Mutation:6.710e-03)	0.000166	COSMIC_CGC/PANCAN/OncodriveCLUST
TP53	E285	22	Missense_NoCpG_CGts(8),Nonsense_NoCpG_CGtv(14)	17:7577085-7577085G/T(14),17:7577085-7577085G/A(8)	1.695e-07	0.000271				0.00296	COSMIC_CGC/PANCAN/OncodriveCLUST
ZBTB17	A144	7	Silent_ATts(7)	1:16272250-16272250T/C(7)	2.354e-07	0.0003655				-	Novel
ZBTB17	A207	11	Silent_ATts(11)	1:16272250-16272250T/C(11)	6.49e-12	2.94e-08				-	Novel
ZNF233	L662	13	Deletion(13)	19:44778796-44778796G/-(13)	7.128e-11	2.583e-07				-	Novel
ZNF83	G267	12	Silent_ATtv(12)	19:53117017-53117017A/C(12)	4.406e-07	0.0006302				-	e-Driver
ZNF83	E293	37	Missense_ATtv(18),Silent_NoCpG_CGts(19)	19:53116939-53116939G/A(19),19:53116940-53116940A/T(18)	1.958e-28	5.322e-24				-	e-Driver

## Sheet: Bone
Gene	aaPos	MutCount	MutSubtypes	MutPositions	Pvalue	adj.Pvalue	RNA_expression_analysis	Protein_expression_analysis	Drug_sensitivity_analysis	Cancer_type_specificity(adj.pvalue)	Cancer_gene_status
IDH1	R132	34	Missense_NoCpG_CGts(20),Missense_NoCpG_CGtv(14)	2:209113113-209113113C/T(17),2:209113112-209113112G/T(7),2:209113113-209113113C/G(4),2:209113112-209113112G/A(3),2:209113113-209113113C/A(3)	5.591e-32	8.521e-29					COSMIC_CGC/PANCAN/OncodriveCLUST
OBSCN	L1039	4	Silent_NoCpG_CGts(4)	1:228431069-228431069C/T(4)	4.128e-07	0.0003146					e-Driver
TTN	R139	6	Missense_NoCpG_CGts(6)	2:179665290-179665290C/T(6)	8.741e-07	0.000444					e-Driver

## Sheet: Brain
Gene	aaPos	MutCount	MutSubtypes	MutPositions	Pvalue	adj.Pvalue	RNA_expression_analysis	Protein_expression_analysis	Drug_sensitivity_analysis	Cancer_type_specificity(adj.pvalue)	Cancer_gene_status
ACTR3B	V136	13	Silent_ATtv(13)	7:152511706-152511706A/T(13)	5.077e-12	6.739e-09				-	Novel
AKR1C2	L261	19	Silent_NoCpG_CGts(19)	10:5037574-5037574G/A(19)	5.315e-15	9.112e-12				-	Novel
AKR1C2	Y5	12	Silent_NoCpG_CGts(12)	10:5046013-5046013C/T(12)	1.744e-08	1.709e-05				-	Novel
ANK2	L1097	17	Silent_NoCpG_CGts(17)	4:114254274-114254274C/T(17)	2.695e-16	6.522e-13				-	Novel
ANK2	T3651	9	Missense_NoCpG_CGtv(9)	4:114286258-114286258C/G(9)	6.219e-07	0.0003877				-	Novel
ASPM	K3446	12	Missense_NoCpG_CGtv(12)	1:197053550-197053550G/C(12)	1.012e-09	1.096e-06				-	PANCAN/e-Driver
BRAF	V600	23	Missense_ATtv(23)	7:140453136-140453136T/A(23)	5.421e-20	1.593e-16			AEW541(Non-hotspot Mutation:1.364e-02),AEW541(No Mutation:1.665e-02),Nutlin-3(No Mutation:2.567e-02),Lapatinib(Non-hotspot Mutation:2.045e-02),Lapatinib(No Mutation:2.664e-04),AZD0530(No Mutation:2.031e-02),Nilotinib(No Mutation:1.704e-02),RAF265(Non-hotspot Mutation:1.477e-03),RAF265(No Mutation:2.735e-07),17-AAG(No Mutation:5.756e-03),ZD-6474(No Mutation:2.028e-02),PLX4720(Non-hotspot Mutation:…	-	COSMIC_CGC/PANCAN/OncodriveCLUST
CDC42BPA	P422	8	Insertion(8)	1:227327403-227327404-/G(8)	2.696e-08	2.454e-05				-	Novel
CDKL5	S603	8	Missense_NoCpG_CGts(8)	23:18622852-18622852C/T(8)	1.728e-06	0.0008776				-	e-Driver
CHEK2	Y390	37	Missense_ATts(37)	22:29091788-29091788A/G(37)	9.119e-26	3.752e-22				-	COSMIC_CGC/PANCAN/OncodriveCLUST
CHEK2	A392	45	Silent_NoCpG_CGtv(45)	22:29091781-29091781G/T(45)	4.986e-37	4.104e-33				-	COSMIC_CGC/PANCAN/OncodriveCLUST
CHEK2	R519	36	Missense_NoCpG_CGts(14),Missense_NoCpG_CGtv(22)	22:29083962-29083962C/G(22),22:29083961-29083961G/A(14)	1.535e-23	5.265e-20				-	COSMIC_CGC/PANCAN/OncodriveCLUST
CHEK2	P522	23	Silent_NoCpG_CGts(23)	22:29083951-29083951C/T(23)	1.062e-13	1.67e-10				-	COSMIC_CGC/PANCAN/OncodriveCLUST
CHEK2	P536	24	Missense_NoCpG_CGts(22),Missense_NoCpG_CGtv(2)	22:29083910-29083910C/T(22),22:29083910-29083910C/A(2)	1.673e-13	2.459e-10				-	COSMIC_CGC/PANCAN/OncodriveCLUST
COBL	P23	9	Silent_ATtv(9)	7:51287614-51287614A/C(9)	1.529e-06	0.0007863				-	Novel
CTNNB1	S33	11	Missense_ATtv(1),Missense_NoCpG_CGts(4),Missense_NoCpG_CGtv(6)	3:41266101-41266101C/G(4),3:41266101-41266101C/T(4),3:41266101-41266101C/A(2),3:41266100-41266100T/G(1)	4.351e-08	3.654e-05				-	COSMIC_CGC/PANCAN/e-Driver
EGFR	A289	42	Missense_NoCpG_CGts(38),Missense_NoCpG_CGtv(2),Silent_NoCpG_CGts(2)	7:55221822-55221822C/T(28),7:55221821-55221821G/A(10),7:55221823-55221823C/T(2),7:55221822-55221822C/A(2)	1.209e-30	6.217e-27				-	COSMIC_CGC/PANCAN/OncodriveCLUST/e-Driver
EGFR	G598	40	Missense_NoCpG_CGtv(40)	7:55233043-55233043G/T(36),7:55233043-55233043G/C(4)	1.958e-32	1.151e-28				-	COSMIC_CGC/PANCAN/OncodriveCLUST/e-Driver
EPHA5	V475	9	Missense_ATtv(9)	4:66286262-66286262T/G(9)	1.079e-06	0.0005769				-	e-Driver
ERC2	R20	6	Missense_NoCpG_CGts(6)	3:56468977-56468977G/A(6)	1.774e-06	0.0008794				-	Novel
FGFR1	N546	16	Missense_NoCpG_CGtv(16)	8:38274849-38274849C/A(12),8:38274849-38274849C/G(4)	5.426e-12	6.977e-09				-	COSMIC_CGC/e-Driver
FGFR1	K656	10	Missense_ATts(10)	8:38272308-38272308A/G(10)	3.743e-07	0.0002484				-	COSMIC_CGC/e-Driver
FKBP9	R107	16	Missense_NoCpG_CGts(16)	7:33014327-33014327G/A(16)	2.144e-07	0.0001548				-	Novel
FKBP9	I274	13	Missense_ATtv(13)	7:33020092-33020092A/T(13)	9.414e-07	0.0005456				-	Novel
FKBP9	I42	13	Missense_ATtv(13)	7:33020092-33020092A/T(13)	9.414e-07	0.0005456				-	Novel
H3F3A	K28	10	Missense_ATtv(10)	1:226252135-226252135A/T(10)	2.982e-07	0.000208				-	COSMIC_CGC/e-Driver
HIF1A	K213	27	Missense_ATtv(27)	14:62194237-62194237A/C(27)	1.693e-28	7.739e-25				-	e-Driver
HIF1A	D238	11	Missense_NoCpG_CGts(11)	14:62194312-62194312G/A(11)	1.562e-11	1.948e-08				-	e-Driver
IDH1	R132	278	Missense_NoCpG_CGts(263),Missense_NoCpG_CGtv(15)	2:209113112-209113112G/A(252),2:209113113-209113113C/T(11),2:209113113-209113113C/G(9),2:209113113-209113113C/A(6)	7.068e-100	2.908e-95				1.28e-169	COSMIC_CGC/PANCAN/OncodriveCLUST
IDH2	R172	14	Missense_ATts(1),Missense_ATtv(2),Missense_NoCpG_CGts(9),Missense_NoCpG_CGtv(2)	15:90631838-90631838G/A(9),15:90631839-90631839A/T(2),15:90631837-90631837G/T(1),15:90631838-90631838G/T(1),15:90631839-90631839A/G(1)	2.651e-11	3.208e-08				-	COSMIC_CGC/PANCAN/OncodriveCLUST/e-Driver
IRS4	A640	34	Missense_NoCpG_CGts(9),Missense_NoCpG_CGtv(25)	23:107977656-107977656C/G(22),23:107977656-107977656C/T(9),23:107977656-107977656C/A(3)	8.563e-33	5.872e-29				-	e-Driver
ITGAV	R775	9	Missense_NoCpG_CGts(9)	2:187531954-187531954G/A(9)	2.849e-08	2.454e-05				-	Novel
KLF4	K409	18	Missense_ATtv(18)	9:110249348-110249348A/C(18)	8.632e-16	1.776e-12				-	COSMIC_CGC
KPNA2	F17	9	Silent_NoCpG_CGts(9)	17:66033299-66033299C/T(9)	1.728e-06	0.0008776				-	Novel
KTN1	E687	7	Missense_NoCpG_CGts(7)	14:56107882-56107882G/A(7)	1.168e-07	8.583e-05				-	COSMIC_CGC
MAP3K6	N614	8	Missense_CpG_CGtv(7),Silent_CpG_CGts(1)	1:27687466-27687466C/A(7),1:27687466-27687466C/T(1)	5.128e-07	0.0003349				-	Novel
MAP3K6	N622	8	Missense_CpG_CGtv(7),Silent_CpG_CGts(1)	1:27687466-27687466C/A(7),1:27687466-27687466C/T(1)	5.128e-07	0.0003349				-	Novel
MAX	R60	9	Missense_NoCpG_CGts(9)	14:65544747-65544747G/A(9)	8.376e-07	0.0004924				-	COSMIC_CGC/PANCAN/OncodriveCLUST
NBPF10	K3445	11	Silent_ATts(11)	1:145367739-145367739A/G(11)	1.074e-07	8.033e-05				-	PANCAN
NBPF10	E3455	9	Missense_NoCpG_CGts(9)	1:145367767-145367767G/A(9)	6.768e-07	0.0004157				-	PANCAN
NCOA6	Q269	14	Silent_NoCpG_CGts(14)	20:33345744-33345744G/A(14)	1.032e-15	2.023e-12				-	OncodriveCLUST/e-Driver
PARD3B	G308	6	Silent_ATts(6)	2:205986432-205986432T/C(6)	6.55e-08	5.284e-05				-	Novel
PARG	A584	6	Missense_NoCpG_CGts(6)	10:51093329-51093329G/A(6)	9.877e-08	7.526e-05				-	OncodriveCLUST
PIK3C2B	R41	8	Missense_NoCpG_CGtv(8)	1:204438810-204438810C/G(8)	2.721e-08	2.454e-05				-	e-Driver
PIK3CA	H1047	14	Missense_ATts(8),Missense_ATtv(6)	3:178952085-178952085A/G(8),3:178952085-178952085A/T(6)	6.71e-09	6.902e-06			AZD6244(No Mutation:9.856e-03),PLX4720(No Mutation:5.024e-03),TKI258(Non-hotspot Mutation:3.909e-02),PD-0325901(No Mutation:3.415e-02),AEW541(No Mutation:6.461e-03),TAE684(No Mutation:3.686e-02),PF2341066(No Mutation:2.449e-02)	-	COSMIC_CGC/PANCAN/OncodriveCLUST
PIK3CA	E545	22	Missense_ATts(2),Missense_ATtv(4),Missense_NoCpG_CGts(16)	3:178936091-178936091G/A(16),3:178936092-178936092A/C(4),3:178936092-178936092A/G(2)	1.364e-14	2.246e-11			LBW242(Non-hotspot Mutation:1.060e-02),LBW242(No Mutation:3.331e-02),PD-0325901(No Mutation:2.993e-02),AEW541(Non-hotspot Mutation:5.911e-03),ZD-6474(Non-hotspot Mutation:2.612e-02)	-	COSMIC_CGC/PANCAN/OncodriveCLUST
POTEM	V308	6	Missense_ATts(6)	14:20010235-20010235T/C(6)	5.388e-07	0.0003411				-	e-Driver
RGPD8	P1760	10	Missense_NoCpG_CGtv(10)	2:113127775-113127775C/G(10)	2.463e-13	3.495e-10				-	OncodriveCLUST
RPSAP58	Q111	10	Missense_NoCpG_CGtv(10)	19:24010294-24010294C/G(10)	2.684e-08	2.454e-05				-	PANCAN/OncodriveCLUST
SMAD4	L23	7	Missense_ATtv(7)	18:48573484-48573484T/G(7)	7.508e-07	0.0004477				-	COSMIC_CGC/PANCAN/OncodriveCLUST/e-Driver
SOX11	L326	13	Silent_CpG_CGtv(13)	2:5833831-5833831C/G(13)	4.624e-09	4.879e-06				-	Novel
SYNPO2	R340	6	Missense_NoCpG_CGts(6)	4:119948542-119948542C/T(6)	5.073e-08	4.174e-05				-	Novel
TBK1	E109	20	Missense_NoCpG_CGts(20)	12:64858210-64858210G/A(20)	1.603e-18	4.396e-15				-	Novel
TBK1	T79	8	Missense_ATtv(8)	12:64858120-64858120A/C(8)	3.448e-07	0.0002326				-	Novel
THAP3	E160	19	Missense_NoCpG_CGts(19)	1:6694098-6694098G/A(19)	2.519e-13	3.495e-10				-	e-Driver
TP53	R158	46	Missense_NoCpG_CGts(30),Missense_NoCpG_CGtv(13),Deletion(3)	17:7578457-7578457G/A(24),17:7578458-7578458C/T(6),17:7578458-7578458C/A(5),17:7578458-7578458C/G(5),17:7578457-7578457G/T(3),17:7578455-7578458CGCG/-(3)	1.22e-10	1.434e-07			AEW541(Non-hotspot Mutation:4.917e-02),Panobinostat(Non-hotspot Mutation:3.564e-02)	-	COSMIC_CGC/PANCAN/OncodriveCLUST
TP53	R175	54	Missense_NoCpG_CGts(51),Missense_NoCpG_CGtv(3)	17:7578406-7578406G/A(51),17:7578407-7578407C/G(3)	2.326e-15	4.162e-12			AZD6244(No Mutation:3.352e-02),PD-0325901(No Mutation:4.219e-02),Nutlin-3(No Mutation:2.706e-02),RAF265(Non-hotspot Mutation:3.129e-02),RAF265(No Mutation:1.039e-03),TAE684(Non-hotspot Mutation:3.278e-02),TAE684(No Mutation:6.238e-03),TKI258(No Mutation:4.388e-03)	-	COSMIC_CGC/PANCAN/OncodriveCLUST
TP53	H179	48	Missense_ATts(38),Missense_ATtv(7),Missense_NoCpG_CGts(3)	17:7578394-7578394A/G(38),17:7578393-7578393T/A(4),17:7578395-7578395C/T(3),17:7578394-7578394A/T(3)	1.045e-17	2.688e-14			17-AAG(Non-hotspot Mutation:9.959e-03),17-AAG(No Mutation:3.372e-03),Lapatinib(No Mutation:3.877e-02),Panobinostat(Non-hotspot Mutation:4.951e-02),Panobinostat(No Mutation:3.485e-02)	-	COSMIC_CGC/PANCAN/OncodriveCLUST
TP53	R196	32	Nonsense_NoCpG_CGts(28),Deletion(4)	17:7578263-7578263C/T(28),17:7578263-7578263C/-(4)	2.001e-15	3.742e-12			AZD6244(Non-hotspot Mutation:2.217e-03),AZD6244(No Mutation:9.673e-03),PD-0325901(Non-hotspot Mutation:1.130e-03),PD-0325901(No Mutation:5.008e-03)	-	COSMIC_CGC/PANCAN/OncodriveCLUST
TP53	R213	24	Missense_NoCpG_CGts(5),Nonsense_NoCpG_CGts(19)	17:7578212-7578212C/T(19),17:7578211-7578211G/A(5)	2.918e-07	0.000207			Sorafenib(No Mutation:4.810e-02),PD-0332991(Non-hotspot Mutation:4.237e-02),PD-0332991(No Mutation:1.607e-02),PD-0325901(No Mutation:3.593e-02),17-AAG(Non-hotspot Mutation:3.712e-02),17-AAG(No Mutation:1.024e-02),Nutlin-3(No Mutation:4.008e-02),Nilotinib(No Mutation:4.754e-02),TAE684(No Mutation:3.213e-02)	-	COSMIC_CGC/PANCAN/OncodriveCLUST
TP53	Y220	39	Missense_ATts(39)	17:7578190-7578190A/G(34),17:7578191-7578191T/C(5)	5.231e-16	1.133e-12			AZD0530(Non-hotspot Mutation:1.330e-02),AZD0530(No Mutation:8.402e-03),Erlotinib(Non-hotspot Mutation:1.293e-02),Erlotinib(No Mutation:1.172e-02),Lapatinib(Non-hotspot Mutation:2.120e-02),Lapatinib(No Mutation:1.548e-02),ZD-6474(Non-hotspot Mutation:2.477e-02),ZD-6474(No Mutation:1.563e-02),PF2341066(No Mutation:3.540e-02)	-	COSMIC_CGC/PANCAN/OncodriveCLUST
TP53	G245	57	Missense_NoCpG_CGts(49),Missense_NoCpG_CGtv(8)	17:7577548-7577548G/A(40),17:7577547-7577547G/A(9),17:7577547-7577547G/T(8)	4.518e-16	1.033e-12			Paclitaxel(Non-hotspot Mutation:4.851e-02),Paclitaxel(No Mutation:3.981e-02),ZD-6474(Non-hotspot Mutation:2.744e-02)	-	COSMIC_CGC/PANCAN/OncodriveCLUST
TP53	R248	106	Missense_NoCpG_CGts(101),Missense_NoCpG_CGtv(5)	17:7577538-7577538G/A(77),17:7577539-7577539C/T(24),17:7577538-7577538G/T(5)	3.763e-47	3.871e-43			LBW242(Non-hotspot Mutation:9.632e-03),Irinotecan(Non-hotspot Mutation:1.642e-02),Irinotecan(No Mutation:1.805e-02),Nutlin-3(No Mutation:1.521e-03),Topotecan(Non-hotspot Mutation:1.756e-02),TKI258(Non-hotspot Mutation:6.710e-03)	-	COSMIC_CGC/PANCAN/OncodriveCLUST
TP53	R249	24	Missense_NoCpG_CGtv(24)	17:7577535-7577535G/C(9),17:7577534-7577534G/T(7),17:7577535-7577535G/T(5),17:7577534-7577534G/C(3)	7.175e-07	0.0004342			PLX4720(Non-hotspot Mutation:2.190e-02),PLX4720(No Mutation:4.958e-02),Irinotecan(Non-hotspot Mutation:2.366e-02),Irinotecan(No Mutation:2.092e-02),PHA-665752(No Mutation:4.439e-02),Topotecan(Non-hotspot Mutation:1.963e-02),Topotecan(No Mutation:2.760e-02)	-	COSMIC_CGC/PANCAN/OncodriveCLUST
TP53	R273	227	Missense_NoCpG_CGts(219),Missense_NoCpG_CGtv(8)	17:7577121-7577121C/T(169),17:7577120-7577120G/A(50),17:7577120-7577120G/T(8)	4.755e-78	9.782e-74			AZD6244(No Mutation:2.393e-02),PD-0325901(No Mutation:9.943e-03),Nutlin-3(No Mutation:3.645e-02),Paclitaxel(Non-hotspot Mutation:4.835e-02)	2.64e-16	COSMIC_CGC/PANCAN/OncodriveCLUST
UBBP4	L149	15	Missense_ATtv(15)	17:21731144-21731144T/G(15)	4.688e-10	5.214e-07				-	OncodriveCLUST
UBBP4	R73	15	Missense_NoCpG_CGtv(15)	17:21730916-21730916G/T(15)	1.454e-08	1.459e-05				-	OncodriveCLUST
WASH3P	G374	13	Missense_NoCpG_CGts(13)	15:102515299-102515299G/A(13)	2.266e-08	2.119e-05				-	OncodriveCLUST
ZNF429	E395	15	Missense_ATtv(3),Missense_NoCpG_CGts(4),Silent_ATts(8)	19:21720040-21720040A/G(8),19:21720038-21720038G/A(4),19:21720040-21720040A/C(3)	8.222e-08	6.506e-05				-	Novel
ZNF429	N426	13	Missense_ATtv(13)	19:21720133-21720133T/A(11),19:21720132-21720132A/T(2)	3.099e-07	0.0002126				-	Novel
ZNF429	K528	25	Missense_ATts(23),Missense_ATtv(2)	19:21720438-21720438A/G(23),19:21720438-21720438A/T(2)	1.055e-13	1.67e-10				-	Novel
ZNF429	K556	59	Missense_NoCpG_CGtv(25),Silent_NoCpG_CGts(34)	19:21720523-21720523G/A(34),19:21720523-21720523G/C(24),19:21720523-21720523G/T(1)	1.151e-49	1.579e-45				-	Novel
ZNF429	K568	35	Missense_ATts(35)	19:21720557-21720557A/G(35)	1.537e-23	5.265e-20				-	Novel
ZNF429	R672	32	Missense_NoCpG_CGts(32)	19:21720870-21720870G/A(32)	1.131e-24	4.231e-21				-	Novel
ZNF814	D404	10	Missense_NoCpG_CGtv(10)	19:58385546-58385546C/A(10)	1.85e-08	1.77e-05				-	PANCAN/OncodriveCLUST

## Sheet: Breast
Gene	aaPos	MutCount	MutSubtypes	MutPositions	Pvalue	adj.Pvalue	RNA_expression_analysis	Protein_expression_analysis	Drug_sensitivity_analysis	Cancer_type_specificity(adj.pvalue)	Cancer_gene_status
AKT1	E17	20	Missense_NoCpG_CGts(20)	14:105246551-105246551G/A(20)	1.774e-16	1.233e-12				7.97e-09	COSMIC_CGC/PANCAN/OncodriveCLUST/e-Driver
BCL6B	S244	12	Insertion(12)	17:6928019-6928020-/CAG(12)	6.6e-10	2.523e-06				-	Novel
BTNL8	V21	12	Missense_ATtv(12)	5:180335598-180335598T/G(12)	1.349e-08	4.125e-05				-	Novel
C10orf140	E428	10	Insertion(10)	10:21805466-21805467-/AGGAGG(10)	9.994e-08	0.0002635				-	Novel
DDX11	E310	12	Silent_NoCpG_CGts(12)	12:31242869-31242869G/A(12)	8.234e-08	0.0002332				-	Novel
FLJ42177	V295	10	Deletion(10)	6:109850199-109850201GTT/-(10)	7.395e-09	2.458e-05				-	Novel
GOLGA6L2	E537	14	Insertion(14)	15:23686010-23686011-/GAG(14)	6.661e-08	0.0001959				0.000127	Novel
HSPD1	R24	13	Silent_NoCpG_CGts(13)	2:198363501-198363501G/A(13)	1.057e-08	3.368e-05				-	e-Driver
KCNN3	L66	17	Missense_ATtv(8),Silent_ATtv(9)	1:154842243-154842243T/G(9),1:154842244-154842244T/A(8)	2.033e-12	9.715e-09				-	e-Driver
KRAS	G12	11	Missense_NoCpG_CGts(2),Missense_NoCpG_CGtv(9)	12:25398284-25398284G/T(6),12:25398285-25398285G/T(2),12:25398284-25398284G/A(2),12:25398284-25398284G/C(1)	9.379e-08	0.0002561			PD-0332991(Non-hotspot Mutation:3.359e-02),AZD6244(No Mutation:6.350e-05),PF2341066(Non-hotspot Mutation:1.934e-02),Irinotecan(Non-hotspot Mutation:1.015e-02),Irinotecan(No Mutation:3.365e-04),Panobinostat(Non-hotspot Mutation:1.234e-03),Panobinostat(No Mutation:4.880e-05),TKI258(Non-hotspot Mutation:4.344e-02),TKI258(No Mutation:4.228e-04),LBW242(No Mutation:2.960e-03),L-685458(Non-hotspot Mutat…	-	COSMIC_CGC/PANCAN/OncodriveCLUST/e-Driver
MAGI1	Q421	18	Insertion(18)	3:65425560-65425561-/CAG(18)	1.355e-15	7.401e-12	Non-hotspot Mutation:1.66e-02			0.000495	Novel
MAP3K4	A1199	8	Deletion(8)	6:161519351-161519353CTG/-(8)	2.642e-07	0.0006313			Erlotinib(Non-hotspot Mutation:2.386e-02),Erlotinib(No Mutation:2.125e-02),RAF265(Non-hotspot Mutation:4.712e-03),RAF265(No Mutation:1.294e-02),Lapatinib(Non-hotspot Mutation:2.048e-02),Lapatinib(No Mutation:3.151e-02),LBW242(No Mutation:3.012e-03),TKI258(Non-hotspot Mutation:1.492e-02),TKI258(No Mutation:2.700e-02),PD-0332991(Non-hotspot Mutation:3.950e-02),Panobinostat(No Mutation:4.610e-02),PL…	-	PANCAN
NCOA3	Q1255	15	Deletion(15)	20:46279837-46279839CAG/-(15)	7.645e-12	3.438e-08				-	PANCAN/e-Driver
NCOR2	Q510	24	Insertion(24)	12:124887058-124887059-/AGC(24)	2.234e-20	2.135e-16				-	PANCAN/e-Driver
NR1H2	Q175	15	Insertion(15)	19:50881822-50881823-/CAG(14),19:50881820-50881821-/AAC(1)	8.145e-12	3.46e-08	Non-hotspot Mutation:2.60e-02			2.44e-10	PANCAN
PIK3CA	H1047	298	Missense_ATts(271),Missense_ATtv(25),Missense_NoCpG_CGts(2)	3:178952085-178952085A/G(271),3:178952085-178952085A/T(25),3:178952084-178952084C/T(2)	1.361e-96	1.041e-91	No Mutation:2.98e-02	No Mutation:1.63e-03,No Mutation:2.19e-03	AZD6244(No Mutation:9.856e-03),PLX4720(No Mutation:5.024e-03),TKI258(Non-hotspot Mutation:3.909e-02),PD-0325901(No Mutation:3.415e-02),AEW541(No Mutation:6.461e-03),TAE684(No Mutation:3.686e-02),PF2341066(No Mutation:2.449e-02)	6.47e-53	COSMIC_CGC/PANCAN/OncodriveCLUST
PIK3CA	N345	41	Missense_ATtv(41)	3:178921553-178921553T/A(37),3:178921551-178921551A/C(2),3:178921552-178921552A/C(2)	8.972e-31	1.372e-26				0.000163	COSMIC_CGC/PANCAN/OncodriveCLUST
PIK3CA	E542	82	Missense_ATts(4),Missense_NoCpG_CGts(78)	3:178936082-178936082G/A(78),3:178936083-178936083A/G(4)	1.353e-59	3.448e-55		No Mutation:2.68e-03	PD-0332991(Non-hotspot Mutation:2.619e-02),PD-0332991(No Mutation:3.424e-02),AEW541(Non-hotspot Mutation:1.010e-02),AEW541(No Mutation:4.322e-02),PF2341066(Non-hotspot Mutation:4.753e-03),PF2341066(No Mutation:1.212e-02)	5.2e-06	COSMIC_CGC/PANCAN/OncodriveCLUST
PIK3CA	E545	126	Missense_ATtv(4),Missense_NoCpG_CGts(121),Missense_NoCpG_CGtv(1)	3:178936091-178936091G/A(121),3:178936092-178936092A/C(4),3:178936093-178936093G/C(1)	6.921e-77	2.646e-72		No Mutation:1.36e-02	LBW242(Non-hotspot Mutation:1.060e-02),LBW242(No Mutation:3.331e-02),PD-0325901(No Mutation:2.993e-02),AEW541(Non-hotspot Mutation:5.911e-03),ZD-6474(Non-hotspot Mutation:2.612e-02)	2.92e-06	COSMIC_CGC/PANCAN/OncodriveCLUST
RBMX	P106	12	Insertion(12)	23:135960146-135960147-/TT(12)	8.344e-10	3.038e-06				-	PANCAN/OncodriveCLUST
SF3B1	K700	13	Missense_ATts(13)	2:198266834-198266834A/G(13)	6.048e-11	2.434e-07				0.000108	COSMIC_CGC/PANCAN/OncodriveCLUST
TBP	Q76	27	Silent_NoCpG_CGts(27)	6:170871052-170871052G/A(27)	6.597e-20	5.605e-16				-	e-Driver
TP53	G108	19	Deletion(19)	17:7579364-7579364G/-(9),17:7579363-7579365GGT/-(4),17:7579364-7579365GG/-(3),17:7579360-7579364GTTTC/-(3)	1.079e-07	0.0001965	Non-hotspot Mutation:5.61e-04,No Mutation:7.95e-09			0.00597	COSMIC_CGC/PANCAN/OncodriveCLUST
TP53	R175	100	Missense_NoCpG_CGts(100)	17:7578406-7578406G/A(100)	1.368e-53	2.615e-49	Non-hotspot Mutation:1.01e-03,No Mutation:1.29e-04	No Mutation:1.47e-04	AZD6244(No Mutation:3.352e-02),PD-0325901(No Mutation:4.219e-02),Nutlin-3(No Mutation:2.706e-02),RAF265(Non-hotspot Mutation:3.129e-02),RAF265(No Mutation:1.039e-03),TAE684(Non-hotspot Mutation:3.278e-02),TAE684(No Mutation:6.238e-03),TKI258(No Mutation:4.388e-03)	-	COSMIC_CGC/PANCAN/OncodriveCLUST
TP53	C176	31	Missense_NoCpG_CGts(5),Missense_NoCpG_CGtv(20),Nonsense_NoCpG_CGtv(6)	17:7578403-7578403G/T(20),17:7578402-7578402C/A(6),17:7578403-7578403G/A(5)	1.721e-07	0.0004385		No Mutation:2.79e-03	AEW541(Non-hotspot Mutation:3.106e-02)	-	COSMIC_CGC/PANCAN/OncodriveCLUST
TP53	H193	39	Missense_ATts(26),Missense_ATtv(6),Missense_NoCpG_CGts(7)	17:7578271-7578271A/G(26),17:7578272-7578272C/T(7),17:7578271-7578271A/T(6)	1.742e-09	6.055e-06	Non-hotspot Mutation:2.84e-02,No Mutation:2.08e-02	No Mutation:8.64e-03	LBW242(No Mutation:3.476e-02),Lapatinib(Non-hotspot Mutation:4.974e-02),Lapatinib(No Mutation:3.164e-02),PHA-665752(Non-hotspot Mutation:1.327e-02),PHA-665752(No Mutation:5.131e-03)	-	COSMIC_CGC/PANCAN/OncodriveCLUST
TP53	R196	43	Nonsense_NoCpG_CGts(37),Deletion(6)	17:7578263-7578263C/T(37),17:7578263-7578263C/-(6)	6.37e-18	4.871e-14	Non-hotspot Mutation:1.46e-04,No Mutation:1.08e-10	Non-hotspot Mutation:4.02e-02	AZD6244(Non-hotspot Mutation:2.217e-03),AZD6244(No Mutation:9.673e-03),PD-0325901(Non-hotspot Mutation:1.130e-03),PD-0325901(No Mutation:5.008e-03)	-	COSMIC_CGC/PANCAN/OncodriveCLUST
TP53	R213	38	Nonsense_NoCpG_CGts(38)	17:7578212-7578212C/T(38)	2.523e-16	1.608e-12	Non-hotspot Mutation:8.19e-04,No Mutation:1.36e-08		Sorafenib(No Mutation:4.810e-02),PD-0332991(Non-hotspot Mutation:4.237e-02),PD-0332991(No Mutation:1.607e-02),PD-0325901(No Mutation:3.593e-02),17-AAG(Non-hotspot Mutation:3.712e-02),17-AAG(No Mutation:1.024e-02),Nutlin-3(No Mutation:4.008e-02),Nilotinib(No Mutation:4.754e-02),TAE684(No Mutation:3.213e-02)	-	COSMIC_CGC/PANCAN/OncodriveCLUST
TP53	Y220	60	Missense_ATts(50),Missense_ATtv(10)	17:7578190-7578190A/G(47),17:7578190-7578190A/C(10),17:7578191-7578191T/C(3)	1.169e-25	1.277e-21	Non-hotspot Mutation:9.49e-03,No Mutation:2.65e-03	No Mutation:1.13e-03	AZD0530(Non-hotspot Mutation:1.330e-02),AZD0530(No Mutation:8.402e-03),Erlotinib(Non-hotspot Mutation:1.293e-02),Erlotinib(No Mutation:1.172e-02),Lapatinib(Non-hotspot Mutation:2.120e-02),Lapatinib(No Mutation:1.548e-02),ZD-6474(Non-hotspot Mutation:2.477e-02),ZD-6474(No Mutation:1.563e-02),PF2341066(No Mutation:3.540e-02)	-	COSMIC_CGC/PANCAN/OncodriveCLUST
TP53	R248	47	Missense_NoCpG_CGts(47)	17:7577539-7577539C/T(34),17:7577538-7577538G/A(13)	9.563e-16	5.625e-12	Non-hotspot Mutation:5.24e-03,No Mutation:7.91e-04	Non-hotspot Mutation:2.63e-02,No Mutation:1.24e-04	LBW242(Non-hotspot Mutation:9.632e-03),Irinotecan(Non-hotspot Mutation:1.642e-02),Irinotecan(No Mutation:1.805e-02),Nutlin-3(No Mutation:1.521e-03),Topotecan(Non-hotspot Mutation:1.756e-02),TKI258(Non-hotspot Mutation:6.710e-03)	-	COSMIC_CGC/PANCAN/OncodriveCLUST
TP53	R273	72	Missense_NoCpG_CGts(61),Missense_NoCpG_CGtv(11)	17:7577120-7577120G/A(38),17:7577121-7577121C/T(23),17:7577120-7577120G/T(8),17:7577120-7577120G/C(3)	7.866e-29	1.002e-24		Non-hotspot Mutation:3.43e-02,No Mutation:9.10e-05	AZD6244(No Mutation:2.393e-02),PD-0325901(No Mutation:9.943e-03),Nutlin-3(No Mutation:3.645e-02),Paclitaxel(Non-hotspot Mutation:4.835e-02)	-	COSMIC_CGC/PANCAN/OncodriveCLUST
USP36	K959	20	Deletion(20)	17:76798549-76798554GAAAAA/-(20)	1.82e-15	9.279e-12				2.17e-05	Novel

## Sheet: Colon
Gene	aaPos	MutCount	MutSubtypes	MutPositions	Pvalue	adj.Pvalue	RNA_expression_analysis	Protein_expression_analysis	Drug_sensitivity_analysis	Cancer_type_specificity(adj.pvalue)	Cancer_gene_status
AATK	G703	14	Missense_CpG_CGtv(14)	17:79095629-79095629G/T(14)	9.619e-09	1.154e-05				-	Novel
ABCA7	A2045	18	Missense_CpG_CGtv(18)	19:1065018-1065018G/T(18)	1.503e-11	2.931e-08				-	Novel
ABCF1	K76	10	Deletion(10)	6:30545854-30545854A/-(9),6:30545854-30545855AA/-(1)	1.935e-08	2.09e-05				-	e-Driver
ACTR5	F6	14	Silent_CpG_CGts(14)	20:37377139-37377139C/T(14)	1.19e-10	2.055e-07				-	Novel
ADAD2	G44	16	Missense_CpG_CGts(16)	16:84224967-84224967G/A(16)	1.623e-11	3.136e-08				-	Novel
ADAM22	P81	21	Missense_CpG_CGtv(21)	7:87564497-87564497C/G(21)	1.001e-15	3.428e-12				-	e-Driver
ADAM29	T746	20	Missense_ATts(1),Missense_NoCpG_CGts(19)	4:175898913-175898913C/T(19),4:175898912-175898912A/G(1)	1.056e-09	1.522e-06				-	e-Driver
ALDH2	L189	12	Missense_ATts(12)	12:112228251-112228251T/C(12)	3.089e-08	3.19e-05				-	COSMIC_CGC
ALOX12	P41	16	Silent_CpG_CGtv(16)	17:6899559-6899559C/G(16)	1.596e-09	2.201e-06				-	e-Driver
ANKRD30A	P818	14	Missense_NoCpG_CGts(1),Missense_NoCpG_CGtv(2),Silent_NoCpG_CGts(6),Silent_NoCpG_CGtv(5)	10:37486216-37486216C/T(6),10:37486216-37486216C/A(5),10:37486215-37486215C/A(2),10:37486215-37486215C/T(1)	1.11e-08	1.293e-05				-	e-Driver
ANTXR2	A357	12	Deletion(12)	4:80905990-80905990G/-(12)	1.165e-07	0.0001079				-	e-Driver
ANXA2	C8	14	Silent_ATts(14)	15:60690089-60690089T/C(14)	2.402e-11	4.526e-08				-	Novel
APC	R1114	22	Nonsense_NoCpG_CGts(20),Silent_ATts(2)	5:112174631-112174631C/T(20),5:112174633-112174633A/G(2)	9.043e-08	8.628e-05				2.54e-06	COSMIC_CGC/PANCAN
APC	R1450	41	Nonsense_NoCpG_CGts(40),Silent_ATts(1)	5:112175639-112175639C/T(40),5:112175641-112175641A/G(1)	1.341e-24	1.213e-20			Nutlin-3(No Mutation:4.067e-02),Paclitaxel(Non-hotspot Mutation:4.219e-02),Paclitaxel(No Mutation:3.613e-02),Nutlin-3(No Mutation:4.067e-02),Paclitaxel(Non-hotspot Mutation:4.219e-02),Paclitaxel(No Mutation:3.613e-02)	4.96e-22	COSMIC_CGC/PANCAN
APC	R876	30	Missense_NoCpG_CGts(1),Nonsense_NoCpG_CGts(28),Silent_ATts(1)	5:112173917-112173917C/T(28),5:112173919-112173919A/G(1),5:112173918-112173918G/A(1)	3.733e-14	1.111e-10				4.01e-14	COSMIC_CGC/PANCAN
ARHGAP5	V474	27	Missense_ATts(27)	14:32561296-32561296T/C(27)	5.912e-21	3.428e-17				-	e-Driver
ARHGEF33	S582	24	Missense_ATts(24)	2:39187190-39187190T/C(24)	2.7e-17	1.152e-13				-	Novel
ATM	R337	18	Missense_NoCpG_CGts(16),Silent_ATtv(2)	11:108117798-108117798C/T(12),11:108117799-108117799G/A(4),11:108117800-108117800T/A(2)	2.519e-08	2.65e-05				-	COSMIC_CGC/PANCAN/e-Driver
ATR	I774	17	Deletion(17)	3:142274740-142274740A/-(17)	5.495e-13	1.381e-09			Panobinostat(Non-hotspot Mutation:2.669e-02),Panobinostat(Non-hotspot Mutation:2.669e-02)	-	PANCAN
ATXN7	T781	10	Silent_NoCpG_CGts(2),Deletion(8)	3:63981832-63981832C/-(8),3:63981841-63981841C/T(2)	1.901e-07	0.0001653				-	Novel
BAX	E41	26	Deletion(26)	19:49458971-49458971G/-(26)	5.106e-15	1.698e-11				-	Novel
BCAS4	E56	27	Missense_CpG_CGtv(27)	20:49411698-49411698G/T(27)	2.815e-20	1.447e-16				-	Novel
BCL9L	P1128	12	Insertion(12)	11:118770651-118770652-/C(12)	9.598e-09	1.154e-05				-	PANCAN
BIRC6	K4503	14	Missense_ATts(2),Nonsense_ATtv(2),Silent_ATts(10)	2:32820108-32820108A/G(10),2:32820106-32820106A/T(2),2:32820106-32820106A/G(2)	3.625e-08	3.692e-05				-	Novel
BMPR1A	R486	16	Missense_NoCpG_CGts(4),Missense_NoCpG_CGtv(12)	10:88683247-88683247G/T(12),10:88683246-88683246C/T(4)	1.312e-08	1.499e-05				-	COSMIC_CGC
BMPR2	N583	17	Deletion(17)	2:203420130-203420130A/-(17)	1.031e-08	1.22e-05				-	Novel
BRAF	V600	54	Missense_ATtv(54)	7:140453136-140453136T/A(54)	1.263e-42	3.173e-38			AEW541(Non-hotspot Mutation:1.364e-02),AEW541(No Mutation:1.665e-02),Nutlin-3(No Mutation:2.567e-02),Lapatinib(Non-hotspot Mutation:2.045e-02),Lapatinib(No Mutation:2.664e-04),AZD0530(No Mutation:2.031e-02),Nilotinib(No Mutation:1.704e-02),RAF265(Non-hotspot Mutation:1.477e-03),RAF265(No Mutation:2.735e-07),17-AAG(No Mutation:5.756e-03),ZD-6474(No Mutation:2.028e-02),PLX4720(Non-hotspot Mutation:…	-	COSMIC_CGC/PANCAN/OncodriveCLUST
BRAT1	R644	18	Missense_CpG_CGts(7),Silent_ATts(11)	7:2578237-2578237A/G(11),7:2578238-2578238G/A(7)	2.043e-12	4.763e-09				-	Novel
BRCA2	S1682	16	Missense_ATts(12),Silent_ATts(4)	13:32913536-32913536A/G(12),13:32913538-32913538T/C(4)	6.106e-08	5.978e-05				-	COSMIC_CGC/PANCAN/e-Driver
C17orf82	L186	16	Missense_ATts(16)	17:59489893-59489893T/C(16)	2.553e-13	6.792e-10				-	Novel
C1orf106	R538	12	Missense_CpG_CGts(12)	1:200880978-200880978C/T(12)	6.111e-08	5.978e-05				-	e-Driver
C8orf55	L63	13	Silent_CpG_CGts(13)	8:143808951-143808951C/T(13)	6.95e-08	6.688e-05				-	Novel
C8orf80	N631	19	Missense_ATtv(1),Deletion(18)	8:27888776-27888776A/-(18),8:27888777-27888777A/C(1)	1.634e-13	4.507e-10				-	Novel
CACNA1H	D2133	20	Silent_ATts(20)	16:1270349-1270349T/C(20)	1.331e-14	4.24e-11				-	e-Driver
CASP5	R23	22	Deletion(22)	11:104879687-104879687A/-(22)	4.695e-11	8.562e-08				-	Novel
CBWD6	L260	10	Insertion(10)	9:69218548-69218549-/A(10)	3.775e-09	5.021e-06				-	Novel
CCDC43	R216	16	Insertion(2),Deletion(14)	17:42756253-42756253A/-(14),17:42756252-42756253-/A(2)	5.389e-12	1.172e-08				-	Novel
CD3G	K71	13	Deletion(13)	11:118220583-118220583A/-(13)	4.556e-10	7.009e-07				-	e-Driver
CD8B	L9	24	Silent_ATts(24)	2:87088964-87088964T/C(24)	1.687e-18	8.295e-15				-	Novel
CDC42BPA	S344	15	Missense_ATts(9),Silent_ATts(6)	1:227333303-227333303A/G(9),1:227333301-227333301T/C(6)	2.538e-08	2.657e-05				-	Novel
CDKN2D	R30	10	Silent_CpG_CGtv(10)	19:10679240-10679240G/C(10)	6.755e-09	8.348e-06				-	Novel
CEBPB	A147	14	Silent_CpG_CGts(14)	20:48808011-48808011C/T(14)	5.912e-14	1.692e-10				-	Novel
CHEK2	S372	27	Missense_ATts(1),Missense_NoCpG_CGtv(1),Silent_NoCpG_CGts(25)	22:29091841-29091841C/T(25),22:29091843-29091843T/C(1),22:29091842-29091842C/A(1)	7.079e-18	3.139e-14				-	COSMIC_CGC/PANCAN/OncodriveCLUST
CHEK2	K373	22	Missense_ATts(22)	22:29091840-29091840A/G(22)	1.938e-13	5.281e-10				-	COSMIC_CGC/PANCAN/OncodriveCLUST
CHML	S514	13	Missense_ATts(5),Missense_NoCpG_CGts(1),Missense_NoCpG_CGtv(1),Silent_ATts(6)	1:241797527-241797527T/C(6),1:241797529-241797529T/C(5),1:241797528-241797528C/A(1),1:241797528-241797528C/T(1)	1.562e-07	0.0001391				-	e-Driver
CLK4	R2	22	Missense_NoCpG_CGts(18),Missense_NoCpG_CGtv(4)	5:178050414-178050414C/T(16),5:178050413-178050413G/T(4),5:178050413-178050413G/A(2)	4.774e-14	1.402e-10				-	Novel
CLOCK	L123	16	Insertion(3),Deletion(13)	4:56336954-56336954T/-(12),4:56336953-56336954-/T(3),4:56336954-56336955TT/-(1)	3.394e-10	5.368e-07				-	Novel
CSNK1D	S97	12	Missense_ATts(12)	17:80213352-80213352T/C(12)	5.84e-08	5.767e-05				-	Novel
CSNK1E	N172	12	Missense_ATts(12)	22:38696780-38696780A/G(9),22:38696779-38696779A/G(3)	5.731e-09	7.281e-06				-	Novel
CYP21A2	L10	10	Deletion(10)	6:32006215-32006217CTG/-(10)	1.499e-07	0.000135				-	Novel
D2HGDH	R55	10	Missense_CpG_CGts(10)	2:242674803-242674803G/A(10)	1.77e-07	0.0001557				-	Novel
DDHD1	G112	94	Insertion(94)	14:53619480-53619481-/GGCGGC(92),14:53619494-53619495-/GCGGCG(2)	9.377e-80	1.06e-74				-	Novel
DDX26B	L120	18	Insertion(4),Deletion(14)	23:134680317-134680317T/-(14),23:134680316-134680317-/T(4)	3.898e-10	6.078e-07				-	Novel
DDX4	P48	14	Missense_NoCpG_CGts(2),Silent_ATts(10),Silent_ATtv(2)	5:55056044-55056044T/C(10),5:55056042-55056042C/T(2),5:55056044-55056044T/G(2)	4.106e-10	6.359e-07				-	e-Driver
DEFB126	P106	33	Deletion(33)	20:126311-126312CC/-(33)	3.034e-21	1.805e-17				-	Novel
DLC1	K237	15	Missense_ATts(9),Silent_ATts(6)	8:13356872-13356872A/G(6),8:13356870-13356870A/G(6),8:13356871-13356871A/G(3)	1.275e-07	0.0001177				-	Novel
DLC1	R347	18	Silent_ATts(15),Silent_ATtv(3)	8:13259111-13259111A/G(15),8:13259111-13259111A/T(3)	4.859e-11	8.791e-08				-	Novel
DNAH3	S1608	14	Missense_ATts(4),Silent_ATts(10)	16:21049209-21049209T/C(10),16:21049211-21049211T/C(4)	5.259e-08	5.239e-05				-	Novel
DNTTIP1	P13	16	Silent_ATts(16)	20:44420682-44420682T/C(16)	8.694e-12	1.787e-08				-	Novel
DOCK3	P1852	13	Deletion(13)	3:51417604-51417604C/-(11),3:51417604-51417605CC/-(2)	6.612e-10	9.968e-07				-	Novel
DOT1L	G1386	28	Missense_CpG_CGts(28)	19:2226676-2226676G/A(28)	3.84e-25	3.618e-21				-	PANCAN
DSC2	K270	16	Missense_ATts(10),Missense_ATtv(2),Silent_ATts(4)	18:28666673-28666673A/G(8),18:28666671-28666671A/G(4),18:28666673-28666673A/C(2),18:28666672-28666672A/G(2)	9.631e-14	2.722e-10				-	e-Driver
DSG4	A601	14	Missense_NoCpG_CGts(10),Silent_NoCpG_CGts(2),Silent_NoCpG_CGtv(2)	18:28986205-28986205C/T(6),18:28986204-28986204G/A(4),18:28986206-28986206G/A(2),18:28986206-28986206G/T(2)	1.312e-07	0.0001201				-	Novel
DSPP	S879	20	Silent_NoCpG_CGts(20)	4:88536451-88536451C/T(20)	1.28e-10	2.176e-07				-	Novel
EBPL	F172	12	Deletion(12)	13:50235209-50235209T/-(12)	1.775e-08	1.948e-05				-	OncodriveCLUST
EEF1D	D189	12	Missense_NoCpG_CGtv(12)	8:144671685-144671685C/G(12)	4.875e-08	4.922e-05				-	Novel
ENSG00000269210	G98	12	Silent_ATts(12)	2:39187190-39187190A/G(12)	6.966e-10	1.043e-06				-	Novel
ERI1	L16	10	Missense_ATts(10)	8:8860620-8860620T/C(10)	6.33e-09	7.865e-06				-	e-Driver
ESRP1	N512	22	Insertion(2),Deletion(20)	8:95686611-95686611A/-(18),8:95686610-95686611-/A(2),8:95686611-95686612AA/-(2)	9.743e-17	3.934e-13				-	Novel
ETHE1	A2	8	Silent_CpG_CGts(8)	19:44031324-44031324G/A(8)	5.894e-08	5.795e-05				-	Novel
ETNK2	P10	24	Missense_CpG_CGtv(24)	1:204120952-204120952C/A(24)	3.34e-18	1.573e-14				-	Novel
FADS3	A18	26	Silent_CpG_CGts(26)	11:61658800-61658800G/A(26)	1.108e-21	6.961e-18				-	Novel
FAM18A	F140	12	Deletion(12)	16:10867203-10867203T/-(12)	1.811e-07	0.0001581				-	Novel
FAM190A	D515	15	Missense_ATts(12),Missense_NoCpG_CGts(3)	4:91321221-91321221A/G(12),4:91321220-91321220G/A(3)	4.717e-09	6.13e-06				-	Novel
FAM190A	E611	15	Missense_ATts(3),Missense_NoCpG_CGts(3),Silent_ATts(9)	4:91549284-91549284A/G(9),4:91549282-91549282G/A(3),4:91549283-91549283A/G(3)	5.363e-09	6.852e-06				-	Novel
FAM194B	E135	18	Missense_ATts(18)	13:46170737-46170737A/G(18)	4.754e-10	7.264e-07				-	Novel
FAM194B	E136	30	Missense_NoCpG_CGts(30)	13:46170735-46170735G/A(30)	7.721e-24	6.715e-20				-	Novel
FAM194B	E138	21	Missense_ATts(21)	13:46170728-46170728A/G(21)	1.05e-12	2.553e-09				-	Novel
FAM194B	Y139	25	Missense_ATts(25)	13:46170726-46170726T/C(25)	1.909e-16	7.318e-13				-	Novel
FBXW7	R465	52	Missense_NoCpG_CGts(44),Silent_ATts(8)	4:153249384-153249384G/A(22),4:153249385-153249385C/T(22),4:153249383-153249383T/C(8)	7.071e-23	4.845e-19			Lapatinib(No Mutation:3.012e-02),TAE684(Non-hotspot Mutation:2.109e-02),TAE684(No Mutation:2.312e-02),Lapatinib(No Mutation:3.012e-02),TAE684(Non-hotspot Mutation:2.109e-02),TAE684(No Mutation:2.312e-02)	6.2e-09	COSMIC_CGC/PANCAN/OncodriveCLUST
FEZ2	P50	11	Missense_CpG_CGts(11)	2:36825137-36825137C/T(11)	9.822e-09	1.169e-05				-	e-Driver
FGFR1	T141	14	Missense_ATts(10),Silent_ATts(4)	8:38285891-38285891A/G(10),8:38285889-38285889A/G(4)	1.575e-08	1.755e-05				-	COSMIC_CGC/e-Driver
GLTPD2	D209	14	Missense_CpG_CGtv(14)	17:4693342-4693342C/A(14)	1.603e-09	2.201e-06				-	Novel
GOT1L1	T415	32	Insertion(4),Deletion(28)	8:37791834-37791834A/-(28),8:37791833-37791834-/A(4)	6.937e-27	7.47e-23				-	Novel
GPHB5	R53	12	Missense_NoCpG_CGts(12)	14:63784405-63784405C/T(12)	3.098e-08	3.19e-05				-	Novel
GPRIN2	G237	33	Insertion(33)	10:46999591-46999592-/ATGAGGGAG(33)	9.273e-23	6.167e-19				-	e-Driver
GRID2IP	A221	30	Silent_ATtv(30)	7:6566322-6566322A/C(30)	4.594e-26	4.722e-22				-	e-Driver
GRIK2	N849	22	Insertion(4),Deletion(18)	6:102503432-102503432A/-(18),6:102503431-102503432-/A(4)	4.111e-13	1.056e-09				-	OncodriveCLUST/e-Driver
GSG2	R82	28	Missense_CpG_CGts(28)	17:3627473-3627473C/T(28)	5.603e-23	3.959e-19				-	e-Driver
GSX1	L78	14	Silent_ATts(14)	13:28367061-28367061A/G(14)	1.319e-10	2.225e-07				-	Novel
GTPBP3	T66	11	Silent_ATtv(11)	19:17448961-17448961A/C(11)	1.058e-07	9.931e-05				-	Novel
HAP1	K4	14	Missense_ATts(14)	17:39890876-39890876A/G(14)	1.346e-07	0.0001228				-	e-Driver
HCLS1	P368	15	Silent_NoCpG_CGts(15)	3:121351315-121351315C/T(15)	5.393e-10	8.185e-07				-	Novel
HECW1	R1502	20	Missense_NoCpG_CGts(12),Missense_NoCpG_CGtv(2),Silent_NoCpG_CGtv(6)	7:43591930-43591930G/A(12),7:43591929-43591929C/A(6),7:43591930-43591930G/C(2)	4.471e-11	8.22e-08				-	Novel
HLA-DQA1	G79	22	Deletion(22)	6:32609239-32609241GGT/-(22)	7.751e-16	2.696e-12				-	OncodriveCLUST/e-Driver
HSD17B1	G313	12	Missense_CpG_CGts(12)	17:40706906-40706906G/A(12)	7.729e-09	9.447e-06				-	Novel
HSPA12B	C627	17	Silent_CpG_CGts(17)	20:3732633-3732633C/T(17)	7.889e-13	1.939e-09				-	Novel
IDH3A	S8	13	Silent_ATts(13)	15:78441769-78441769T/C(13)	1.539e-09	2.135e-06				-	Novel
IFI27	A43	18	Insertion(18)	14:94582130-94582131-/GGCCATGGC(15),14:94582133-94582134-/CATGGCGGC(3)	2.43e-10	3.954e-07				-	Novel
IFITM3	P55	21	Silent_NoCpG_CGts(21)	11:320649-320649C/T(21)	7.07e-11	1.249e-07				-	Novel
IGF2R	D1317	14	Missense_ATts(1),Insertion(4),Deletion(9)	6:160485488-160485488G/-(9),6:160485487-160485488-/G(4),6:160485496-160485496A/G(1)	9.376e-10	1.386e-06				-	Novel
IRF5	P183	13	Silent_ATts(13)	7:128587381-128587381T/C(13)	1.518e-08	1.699e-05				-	e-Driver
JPH4	A502	20	Insertion(4),Deletion(16)	14:24040436-24040436G/-(15),14:24040435-24040436-/G(4),14:24040444-24040444G/-(1)	1.125e-14	3.635e-11				-	Novel
KDM5A	G1200	14	Deletion(14)	12:416953-416953A/-(14)	1.387e-10	2.323e-07				-	COSMIC_CGC/OncodriveCLUST/e-Driver
KIAA1024	S702	12	Deletion(12)	15:79750586-79750586A/-(11),15:79750586-79750587AA/-(1)	2.008e-08	2.152e-05				-	Novel
KIF17	R13	16	Silent_ATts(16)	1:21044161-21044161T/C(16)	5.742e-12	1.237e-08				-	e-Driver
KIF25	W3	12	Missense_ATtv(12)	6:168430272-168430272T/A(12)	8.36e-08	8.011e-05				-	Novel
KLF14	S112	17	Silent_CpG_CGts(17)	7:130418525-130418525C/T(17)	2.114e-12	4.879e-09				-	Novel
KLHL30	A213	32	Missense_CpG_CGts(32)	2:239050033-239050033C/T(32)	2.195e-23	1.773e-19				-	e-Driver
KNDC1	A432	20	Silent_ATts(20)	10:135000148-135000148T/C(20)	7.493e-13	1.862e-09				-	Novel
KNDC1	V806	20	Missense_ATtv(16),Silent_ATts(4)	10:135012429-135012429T/A(16),10:135012430-135012430T/C(4)	1.502e-12	3.614e-09				-	Novel
KRAS	G12	288	Missense_NoCpG_CGts(128),Missense_NoCpG_CGtv(158),Insertion(2)	12:25398284-25398284G/A(107),12:25398284-25398284G/T(103),12:25398285-25398285G/T(24),12:25398285-25398285G/A(21),12:25398284-25398284G/C(21),12:25398285-25398285G/C(9),12:25398283-25398284-/AGCTGG(2),12:25398284-25398285GG/TT(1)	7.331e-157	1.658e-151			PD-0332991(Non-hotspot Mutation:3.359e-02),AZD6244(No Mutation:6.350e-05),PF2341066(Non-hotspot Mutation:1.934e-02),Irinotecan(Non-hotspot Mutation:1.015e-02),Irinotecan(No Mutation:3.365e-04),Panobinostat(Non-hotspot Mutation:1.234e-03),Panobinostat(No Mutation:4.880e-05),TKI258(Non-hotspot Mutation:4.344e-02),TKI258(No Mutation:4.228e-04),LBW242(No Mutation:2.960e-03),L-685458(Non-hotspot Mutat…	8.22e-39	COSMIC_CGC/PANCAN/OncodriveCLUST/e-Driver
KRAS	G13	79	Missense_NoCpG_CGts(77),Missense_NoCpG_CGtv(2)	12:25398281-25398281G/A(75),12:25398282-25398282G/T(2),12:25398282-25398282G/A(2)	1.242e-32	1.56e-28			PF2341066(Non-hotspot Mutation:8.613e-03),PF2341066(No Mutation:2.032e-02),Panobinostat(Non-hotspot Mutation:1.753e-02),TKI258(No Mutation:3.566e-02),L-685458(Non-hotspot Mutation:2.849e-03),Topotecan(Non-hotspot Mutation:2.598e-02),Topotecan(No Mutation:2.638e-02),AEW541(Non-hotspot Mutation:1.331e-02),Nilotinib(Non-hotspot Mutation:2.254e-02),PLX4720(No Mutation:4.612e-02),PF2341066(Non-hotspot…	4.8e-07	COSMIC_CGC/PANCAN/OncodriveCLUST/e-Driver
KRT4	G155	27	Insertion(27)	12:53207602-53207603-/C(27)	1.233e-20	6.972e-17				-	Novel
KRTAP4-3	R26	20	Missense_NoCpG_CGts(8),Missense_NoCpG_CGtv(6),Silent_NoCpG_CGtv(4),Insertion(2)	17:39324348-39324348G/A(7),17:39324349-39324349C/A(6),17:39324347-39324347C/A(4),17:39324346-39324347-/AAA(2),17:39324349-39324349C/T(1)	4.274e-09	5.587e-06				-	e-Driver
KRTAP4-3	Q31	18	Missense_ATtv(18)	17:39324333-39324333A/T(18)	6.273e-08	6.089e-05				-	e-Driver
KRTAP9-1	C153	24	Missense_ATtv(24)	17:39346595-39346595T/A(24)	5.458e-16	1.928e-12				-	OncodriveCLUST
KSR1	P291	20	Missense_NoCpG_CGtv(2),Silent_ATtv(2),Deletion(16)	17:25910016-25910016C/-(16),17:25910022-25910022C/A(2),17:25910024-25910024A/C(2)	5.58e-14	1.618e-10				-	e-Driver
LATS2	A324	32	Missense_CpG_CGts(32)	13:21562948-21562948C/T(32)	1.029e-23	8.62e-20				-	Novel
LIG1	K152	51	Missense_ATts(51)	19:48657141-48657141A/G(41),19:48657140-48657140A/G(10)	1.689e-45	4.774e-41				-	e-Driver
LMAN1	E305	13	Deletion(13)	18:57013194-57013194A/-(13)	2.87e-10	4.571e-07				-	OncodriveCLUST/e-Driver
LRRIQ1	R329	14	Missense_NoCpG_CGtv(2),Nonsense_NoCpG_CGts(2),Silent_ATts(10)	12:85449558-85449558A/G(10),12:85449557-85449557G/T(2),12:85449556-85449556C/T(2)	9.566e-08	9.051e-05				-	Novel
MAGEB2	R23	16	Missense_NoCpG_CGts(12),Missense_NoCpG_CGtv(4)	23:30236765-30236765G/A(12),23:30236765-30236765G/T(4)	9.603e-10	1.41e-06				-	Novel
MAML2	Q596	13	Silent_NoCpG_CGts(13)	11:95825407-95825407G/A(13)	2.837e-08	2.943e-05				-	COSMIC_CGC/e-Driver
MAPK9	K56	20	Missense_ATts(16),Silent_ATts(4)	5:179696366-179696366A/G(8),5:179696365-179696365A/G(8),5:179696364-179696364A/G(4)	2.462e-13	6.628e-10				-	Novel
MEGF11	A102	16	Silent_ATts(16)	15:66274690-66274690A/G(16)	3.636e-09	4.865e-06				-	e-Driver
MEGF11	A177	32	Silent_ATts(32)	15:66274690-66274690A/G(32)	9.217e-26	9.062e-22				-	e-Driver
MLL3	Y366	16	Missense_ATts(10),Missense_ATtv(2),Silent_ATts(4)	7:151962211-151962211T/C(8),7:151962209-151962209T/C(4),7:151962211-151962211T/A(2),7:151962210-151962210A/G(2)	2.107e-08	2.237e-05				-	COSMIC_CGC/PANCAN
MLL3	T3698	20	Missense_ATts(14),Missense_ATtv(2),Missense_NoCpG_CGts(2),Silent_NoCpG_CGts(2)	7:151859570-151859570A/G(14),7:151859569-151859569C/T(2),7:151859568-151859568G/A(2),7:151859570-151859570A/C(2)	1.154e-11	2.33e-08				-	COSMIC_CGC/PANCAN
MRE11A	F237	14	Missense_ATts(12),Silent_NoCpG_CGts(2)	11:94204875-94204875T/C(6),11:94204876-94204876T/C(6),11:94204874-94204874C/T(2)	1.481e-08	1.666e-05				-	Novel
MSH3	K374	14	Deletion(14)	5:79970915-79970915A/-(13),5:79970915-79970916AA/-(1)	1.205e-11	2.411e-08				-	e-Driver
MTX1	T63	14	Missense_ATtv(14)	1:155178782-155178782A/T(14)	7.862e-12	1.662e-08				-	e-Driver
MUC2	T1541	43	Deletion(43)	11:1092802-1092802A/-(43)	4.818e-33	7.263e-29				-	OncodriveCLUST
MUC2	T1542	43	Deletion(43)	11:1092802-1092802A/-(43)	4.818e-33	7.263e-29				-	OncodriveCLUST
MUC4	T113	30	Silent_ATtv(30)	3:195518112-195518112A/T(30)	2.659e-21	1.625e-17				-	e-Driver
MUC6	P1570	26	Insertion(26)	11:1018093-1018094-/A(26)	2.019e-20	1.062e-16				-	Novel
MUC6	P1571	28	Deletion(28)	11:1018089-1018089C/-(28)	3.317e-23	2.5e-19				-	Novel
MUC6	T1911	44	Silent_NoCpG_CGts(44)	11:1017068-1017068G/A(44)	2.294e-39	4.717e-35				-	Novel
MYOM1	R212	25	Missense_ATts(1),Missense_NoCpG_CGts(23),Silent_NoCpG_CGts(1)	18:3188882-3188882G/A(23),18:3188881-3188881G/A(1),18:3188883-3188883A/G(1)	1.579e-20	8.502e-17				-	e-Driver
NEFH	E645	48	Missense_NoCpG_CGts(22),Silent_ATts(26)	22:29885564-29885564A/G(26),22:29885562-29885562G/A(22)	7.956e-42	1.799e-37				-	e-Driver
NEFH	A646	32	Silent_ATtv(32)	22:29885567-29885567A/C(32)	3.554e-23	2.592e-19				-	e-Driver
NFATC3	K474	12	Missense_ATts(12)	16:68191791-68191791A/G(10),16:68191790-68191790A/G(2)	5.942e-09	7.506e-06				-	Novel
NFKB2	P423	14	Silent_ATts(14)	10:104159196-104159196A/G(14)	1.541e-12	3.668e-09				-	COSMIC_CGC
NIN	E1559	12	Nonsense_NoCpG_CGtv(3),Silent_ATts(9)	14:51221338-51221338A/G(9),14:51221340-51221340G/T(3)	1.29e-07	0.0001186				-	COSMIC_CGC/PANCAN
NIPBL	K603	14	Deletion(14)	5:36985083-36985083A/-(14)	4.219e-09	5.547e-06				-	PANCAN
NOTCH3	P1521	20	Silent_ATts(20)	19:15285052-15285052A/G(20)	3.676e-16	1.385e-12				-	Novel
NRAS	G12	17	Missense_NoCpG_CGts(8),Missense_NoCpG_CGtv(9)	1:115258747-115258747G/A(8),1:115258748-115258748G/T(5),1:115258747-115258747G/T(2),1:115258747-115258747G/C(2)	1.421e-07	0.0001285			TAE684(No Mutation:1.032e-02),PD-0325901(No Mutation:1.427e-02),PF2341066(No Mutation:1.778e-02),Topotecan(No Mutation:3.851e-02),LBW242(Non-hotspot Mutation:2.875e-02),Sorafenib(No Mutation:1.445e-02),RAF265(No Mutation:1.541e-02),AZD6244(No Mutation:1.830e-02),Panobinostat(No Mutation:2.754e-03),L-685458(No Mutation:1.414e-02),TAE684(No Mutation:1.032e-02),PD-0325901(No Mutation:1.427e-02),PF23…	0.00038	COSMIC_CGC/PANCAN/OncodriveCLUST/e-Driver
NRAS	Q61	18	Missense_ATts(3),Missense_ATtv(4),Missense_NoCpG_CGtv(10),Silent_ATts(1)	1:115256530-115256530C/A(10),1:115256529-115256529A/T(3),1:115256529-115256529A/G(3),1:115256528-115256528A/C(1),1:115256528-115256528A/G(1)	1.843e-08	2.013e-05			PD-0325901(Non-hotspot Mutation:1.410e-03),PD-0325901(No Mutation:6.860e-06),Nutlin-3(Non-hotspot Mutation:5.428e-03),Topotecan(Non-hotspot Mutation:1.277e-03),LBW242(Non-hotspot Mutation:7.567e-03),LBW242(No Mutation:1.878e-03),Irinotecan(Non-hotspot Mutation:1.755e-02),Paclitaxel(Non-hotspot Mutation:7.348e-03),Sorafenib(No Mutation:1.601e-02),Erlotinib(Non-hotspot Mutation:3.574e-02),Erlotinib…	-	COSMIC_CGC/PANCAN/OncodriveCLUST/e-Driver
NTSR2	A54	22	Missense_CpG_CGts(22)	2:11810095-11810095C/T(22)	3.984e-16	1.43e-12				-	Novel
OBSCN	A94	24	Silent_ATts(24)	1:228399766-228399766T/C(24)	2.407e-18	1.158e-14				-	e-Driver
OPRD1	C27	23	Missense_CpG_CGtv(23)	1:29138975-29138975G/T(23)	4.208e-17	1.762e-13				-	Novel
OR5K4	I301	17	Deletion(17)	3:98073592-98073592A/-(16),3:98073598-98073598A/-(1)	1.396e-11	2.746e-08				-	Novel
OR6C76	K311	56	Deletion(56)	12:55820959-55820959A/-(51),12:55820959-55820960AA/-(5)	5.177e-46	1.672e-41				-	Novel
ORAI1	P43	41	Deletion(41)	12:122064774-122064779CCGCCA/-(41)	9.984e-33	1.328e-28				-	Novel
PANX2	P505	20	Silent_ATts(20)	22:50616656-50616656T/C(20)	2.128e-14	6.415e-11				-	Novel
PANX2	L555	16	Silent_ATts(16)	22:50616806-50616806A/G(16)	1.814e-10	2.994e-07				-	Novel
PCDHA7	L352	44	Missense_NoCpG_CGtv(44)	5:140215022-140215022C/A(44)	1.318e-36	2.483e-32				-	Novel
PCDHGC3	N689	16	Deletion(16)	5:140857742-140857742A/-(16)	1.573e-10	2.615e-07				-	Novel
PCSK5	E562	15	Missense_ATts(12),Nonsense_NoCpG_CGtv(3)	9:78784685-78784685A/G(12),9:78784684-78784684G/T(3)	6.783e-11	1.208e-07				-	OncodriveCLUST/e-Driver
PDXDC1	A384	12	Silent_NoCpG_CGts(12)	16:15122751-15122751C/T(12)	1.095e-08	1.29e-05				-	Novel
PDXDC1	A407	13	Silent_NoCpG_CGts(13)	16:15122751-15122751C/T(13)	1.07e-09	1.531e-06				-	Novel
PHF2	P988	14	Silent_NoCpG_CGtv(14)	9:96439007-96439007G/T(14)	6.038e-09	7.585e-06				-	OncodriveCLUST
PIK3CA	H1047	41	Missense_ATts(29),Missense_ATtv(4),Missense_NoCpG_CGts(6),Silent_ATts(2)	3:178952085-178952085A/G(29),3:178952084-178952084C/T(6),3:178952086-178952086T/G(2),3:178952086-178952086T/C(2),3:178952085-178952085A/T(2)	3.85e-16	1.427e-12			AZD6244(No Mutation:9.856e-03),PLX4720(No Mutation:5.024e-03),TKI258(Non-hotspot Mutation:3.909e-02),PD-0325901(No Mutation:3.415e-02),AEW541(No Mutation:6.461e-03),TAE684(No Mutation:3.686e-02),PF2341066(No Mutation:2.449e-02),AZD6244(No Mutation:9.856e-03),PLX4720(No Mutation:5.024e-03),TKI258(Non-hotspot Mutation:3.909e-02),PD-0325901(No Mutation:3.415e-02),AEW541(No Mutation:6.461e-03),TAE684…	-	COSMIC_CGC/PANCAN/OncodriveCLUST
PIK3CA	E542	24	Missense_ATtv(2),Missense_NoCpG_CGts(22)	3:178936082-178936082G/A(22),3:178936083-178936083A/C(2)	1.614e-08	1.789e-05	Non-hotspot Mutation:1.26e-02,No Mutation:2.94e-03	No Mutation:7.46e-03,No Mutation:1.24e-02	PD-0332991(Non-hotspot Mutation:2.619e-02),PD-0332991(No Mutation:3.424e-02),AEW541(Non-hotspot Mutation:1.010e-02),AEW541(No Mutation:4.322e-02),PF2341066(Non-hotspot Mutation:4.753e-03),PF2341066(No Mutation:1.212e-02),PD-0332991(Non-hotspot Mutation:2.619e-02),PD-0332991(No Mutation:3.424e-02),AEW541(Non-hotspot Mutation:1.010e-02),AEW541(No Mutation:4.322e-02),PF2341066(Non-hotspot Mutation:4…	-	COSMIC_CGC/PANCAN/OncodriveCLUST
PIK3CA	E545	78	Missense_ATts(4),Missense_ATtv(4),Missense_NoCpG_CGts(66),Missense_NoCpG_CGtv(4)	3:178936091-178936091G/A(66),3:178936092-178936092A/C(4),3:178936092-178936092A/G(4),3:178936093-178936093G/T(2),3:178936091-178936091G/C(2)	6.11e-53	2.763e-48	Non-hotspot Mutation:3.17e-02	No Mutation:3.27e-02	LBW242(Non-hotspot Mutation:1.060e-02),LBW242(No Mutation:3.331e-02),PD-0325901(No Mutation:2.993e-02),AEW541(Non-hotspot Mutation:5.911e-03),ZD-6474(Non-hotspot Mutation:2.612e-02),LBW242(Non-hotspot Mutation:1.060e-02),LBW242(No Mutation:3.331e-02),PD-0325901(No Mutation:2.993e-02),AEW541(Non-hotspot Mutation:5.911e-03),ZD-6474(Non-hotspot Mutation:2.612e-02)	-	COSMIC_CGC/PANCAN/OncodriveCLUST
PIK3CA	R88	28	Missense_NoCpG_CGts(24),Nonsense_NoCpG_CGts(2),Silent_ATts(2)	3:178916876-178916876G/A(24),3:178916875-178916875C/T(2),3:178916877-178916877A/G(2)	6.315e-11	1.133e-07				-	COSMIC_CGC/PANCAN/OncodriveCLUST
PKD1L2	N236	12	Deletion(12)	16:81242150-81242151AA/-(10),16:81242149-81242150AA/-(2)	1.424e-08	1.61e-05				-	OncodriveCLUST
PKDCC	G17	12	Silent_ATts(12)	2:42275819-42275819T/C(12)	1.295e-08	1.486e-05				-	Novel
PLEC	L1184	20	Silent_ATts(20)	8:145001784-145001784T/C(20)	1.257e-10	2.153e-07				-	PANCAN
PLEC	A1976	20	Silent_CpG_CGts(20)	8:144998169-144998169G/A(20)	3.208e-09	4.318e-06				-	PANCAN
POLE	V1394	10	Missense_ATts(8),Missense_NoCpG_CGts(2)	12:133220532-133220532T/C(8),12:133220533-133220533G/A(2)	1.795e-07	0.0001573				-	PANCAN
PPP2R3B	P533	14	Silent_ATts(14)	23:295231-295231T/C(14)	2.641e-08	2.752e-05				-	Novel
PRRT4	R391	12	Silent_CpG_CGtv(12)	7:127992437-127992437G/C(12)	8.262e-09	1.004e-05				-	e-Driver
PRSS36	S423	15	Silent_CpG_CGts(15)	16:31154146-31154146C/T(15)	5.1e-08	5.103e-05				-	Novel
PTPLA	E64	21	Missense_CpG_CGts(21)	10:17659149-17659149G/A(21)	1.087e-11	2.214e-08				-	Novel
PTPRD	R584	20	Missense_NoCpG_CGtv(4),Silent_ATts(16)	9:8504331-8504331T/C(16),9:8504333-8504333C/A(4)	4.156e-15	1.403e-11				-	Novel
PURB	A107	12	Silent_ATtv(12)	7:44924627-44924627T/G(12)	2.202e-08	2.327e-05				-	Novel
RAPGEF6	S640	21	Insertion(3),Deletion(18)	5:130815369-130815369A/-(18),5:130815368-130815369-/A(3)	1.777e-12	4.187e-09				-	Novel
RASA2	E759	16	Missense_ATts(10),Silent_ATts(6)	3:141328312-141328312A/G(10),3:141328313-141328313A/G(6)	7.541e-11	1.312e-07				-	Novel
RASSF5	L16	25	Silent_ATtv(25)	1:206680983-206680983A/C(25)	2.641e-17	1.148e-13				-	Novel
RBBP8	K357	16	Deletion(16)	18:20572853-20572853A/-(16)	1.52e-13	4.245e-10				-	Novel
RBP1	P18	18	Missense_CpG_CGts(18)	3:139258508-139258508C/T(18)	1.375e-11	2.727e-08				-	Novel
RHPN2	A353	15	Missense_NoCpG_CGts(15)	19:33493201-33493201G/A(8),19:33493200-33493200C/T(7)	2.749e-10	4.408e-07				-	Novel
RIC8A	P210	11	Deletion(11)	11:209895-209897CCC/-(11)	2.281e-09	3.088e-06				-	Novel
RLIM	S501	15	Missense_ATts(2),Missense_NoCpG_CGts(12),Silent_ATts(1)	23:73811648-73811648C/T(12),23:73811649-73811649T/C(2),23:73811647-73811647A/G(1)	3.435e-12	7.768e-09				-	e-Driver
RNF145	K23	17	Missense_ATts(1),Silent_NoCpG_CGts(1),Deletion(15)	5:158630642-158630642A/-(15),5:158630642-158630642A/G(1),5:158630641-158630641G/A(1)	5.162e-09	6.633e-06				-	OncodriveCLUST/e-Driver
RNF145	N27	19	Deletion(19)	5:158630630-158630630A/-(18),5:158630630-158630631AA/-(1)	3.163e-11	5.911e-08				-	OncodriveCLUST/e-Driver
SBK2	A298	19	Missense_CpG_CGtv(19)	19:56041255-56041255G/C(19)	1.704e-14	5.351e-11				-	Novel
SCARF2	R727	12	Silent_CpG_CGtv(12)	22:20780097-20780097C/G(12)	1.88e-08	2.044e-05				-	Novel
SCRIB	P1450	20	Missense_NoCpG_CGts(2),Silent_ATts(18)	8:144874554-144874554A/G(18),8:144874556-144874556C/T(2)	1.067e-14	3.495e-11				-	Novel
SF1	E28	20	Missense_ATts(14),Silent_ATts(6)	11:64544047-64544047A/G(14),11:64544046-64544046A/G(6)	4.185e-13	1.063e-09				-	Novel
SLAMF1	S277	13	Deletion(13)	1:160589601-160589601A/-(13)	1.024e-07	9.652e-05				-	Novel
SLC39A3	V236	18	Silent_ATts(18)	19:2732986-2732986A/G(18)	1.945e-14	5.942e-11				-	Novel
SLC3A2	K331	14	Deletion(14)	11:62649529-62649529A/-(14)	8.502e-12	1.764e-08				-	PANCAN
SMAD4	R361	22	Missense_NoCpG_CGts(22)	18:48591919-48591919G/A(14),18:48591918-48591918C/T(8)	1.707e-08	1.883e-05				7.01e-05	COSMIC_CGC/PANCAN/OncodriveCLUST/e-Driver
SNX13	L652	23	Missense_ATtv(23)	7:17854565-17854565A/T(22),7:17854565-17854565A/C(1)	1.138e-16	4.436e-13				-	Novel
SNX18	G204	26	Silent_ATts(26)	5:53814394-53814394T/C(26)	3.886e-16	1.427e-12				-	Novel
SOLH	A840	15	Silent_NoCpG_CGtv(15)	16:602313-602313C/A(15)	8.21e-12	1.719e-08				-	Novel
SP5	A75	11	Missense_CpG_CGts(11)	2:171572940-171572940G/A(11)	1.204e-08	1.39e-05				-	Novel
SPHK1	A34	13	Missense_CpG_CGts(13)	17:74381567-74381567G/A(13)	5.43e-08	5.386e-05				-	e-Driver
SRPR	K170	11	Missense_ATts(1),Deletion(10)	11:126137087-126137087A/-(10),11:126137087-126137087A/G(1)	3.347e-08	3.425e-05				-	Novel
STAMBPL1	K405	14	Deletion(14)	10:90682146-90682146A/-(14)	1.415e-09	1.976e-06				-	Novel
STARD3NL	T130	14	Missense_ATts(4),Missense_ATtv(1),Missense_NoCpG_CGts(8),Silent_NoCpG_CGts(1)	7:38256633-38256633C/T(8),7:38256632-38256632A/G(4),7:38256632-38256632A/T(1),7:38256634-38256634G/A(1)	1.399e-09	1.966e-06				-	e-Driver
SVIL	M1863	17	Insertion(1),Deletion(16)	10:29760116-29760116G/-(16),10:29760115-29760116-/G(1)	5.855e-12	1.249e-08				-	PANCAN
SgK069	A298	19	Missense_CpG_CGtv(19)	19:56041255-56041255G/C(19)	1.704e-14	5.351e-11				-	Novel
SgK223	G350	16	Insertion(16)	8:8234868-8234869-/AGCGGC(16)	1.015e-09	1.48e-06				-	Novel
SgK493	G160	12	Silent_ATts(12)	2:42275819-42275819T/C(12)	1.931e-08	2.09e-05				-	Novel
TAF1B	N66	14	Deletion(14)	2:9989571-9989571A/-(13),2:9989571-9989572AA/-(1)	1.116e-08	1.295e-05				-	Novel
TBC1D8B	K118	14	Missense_ATts(6),Silent_ATts(8)	23:106064219-106064219A/G(8),23:106064218-106064218A/G(6)	4.737e-09	6.13e-06				-	Novel
TCERG1	K957	18	Deletion(18)	5:145886723-145886723A/-(18)	2.489e-10	4.02e-07				-	e-Driver
TCF15	T113	12	Silent_CpG_CGtv(12)	20:590543-590543C/G(12)	1.672e-07	0.0001483				-	e-Driver
TCF15	V114	12	Missense_CpG_CGtv(12)	20:590542-590542G/C(12)	1.672e-07	0.0001483				-	e-Driver
TEAD2	H295	19	Insertion(2),Deletion(17)	19:49850473-49850473C/-(16),19:49850472-49850473-/C(2),19:49850473-49850474CC/-(1)	3.161e-13	8.311e-10				-	Novel
TFAM	E148	27	Deletion(27)	10:60148570-60148570A/-(27)	9.391e-20	4.719e-16				-	e-Driver
TMBIM4	Y174	18	Deletion(18)	12:66531937-66531937T/-(18)	1.83e-10	2.998e-07				-	Novel
TMEM131	G44	15	Silent_CpG_CGtv(15)	2:98611994-98611994C/A(15)	1.375e-09	1.955e-06				-	Novel
TMEM151B	L332	15	Silent_ATts(15)	6:44243559-44243559A/G(15)	2.18e-11	4.143e-08				-	Novel
TMEM60	A78	11	Deletion(11)	7:77423460-77423460A/-(11)	6.925e-09	8.511e-06				-	Novel
TMPRSS13	A77	57	Missense_NoCpG_CGtv(57)	11:117789345-117789345C/G(57)	6.622e-51	2.496e-46				-	Novel
TMPRSS13	Q78	15	Missense_ATts(15)	11:117789342-117789342A/G(15)	7.468e-10	1.111e-06				-	Novel
TNRC6C	N615	16	Deletion(16)	17:76046980-76046980A/-(16)	3.748e-12	8.391e-09				-	Novel
TP53	R175	170	Missense_NoCpG_CGts(170)	17:7578406-7578406G/A(162),17:7578407-7578407C/T(8)	3.398e-69	2.561e-64	Non-hotspot Mutation:2.70e-03	Non-hotspot Mutation:2.23e-02,No Mutation:4.62e-02	AZD6244(No Mutation:3.352e-02),PD-0325901(No Mutation:4.219e-02),Nutlin-3(No Mutation:2.706e-02),RAF265(Non-hotspot Mutation:3.129e-02),RAF265(No Mutation:1.039e-03),TAE684(Non-hotspot Mutation:3.278e-02),TAE684(No Mutation:6.238e-03),TKI258(No Mutation:4.388e-03),AZD6244(No Mutation:3.352e-02),PD-0325901(No Mutation:4.219e-02),Nutlin-3(No Mutation:2.706e-02),RAF265(Non-hotspot Mutation:3.129e-02…	3.44e-07	COSMIC_CGC/PANCAN/OncodriveCLUST
TP53	R213	59	Missense_NoCpG_CGtv(3),Nonsense_NoCpG_CGts(56)	17:7578212-7578212C/T(56),17:7578211-7578211G/T(3)	5.326e-28	6.339e-24	No Mutation:8.66e-05		Sorafenib(No Mutation:4.810e-02),PD-0332991(Non-hotspot Mutation:4.237e-02),PD-0332991(No Mutation:1.607e-02),PD-0325901(No Mutation:3.593e-02),17-AAG(Non-hotspot Mutation:3.712e-02),17-AAG(No Mutation:1.024e-02),Nutlin-3(No Mutation:4.008e-02),Nilotinib(No Mutation:4.754e-02),TAE684(No Mutation:3.213e-02),Sorafenib(No Mutation:4.810e-02),PD-0332991(Non-hotspot Mutation:4.237e-02),PD-0332991(No M…	-	COSMIC_CGC/PANCAN/OncodriveCLUST
TP53	R248	134	Missense_NoCpG_CGts(131),Missense_NoCpG_CGtv(3)	17:7577539-7577539C/T(70),17:7577538-7577538G/A(61),17:7577538-7577538G/T(3)	1.008e-59	5.698e-55	Non-hotspot Mutation:3.14e-02	Non-hotspot Mutation:5.94e-03,No Mutation:3.51e-02	LBW242(Non-hotspot Mutation:9.632e-03),Irinotecan(Non-hotspot Mutation:1.642e-02),Irinotecan(No Mutation:1.805e-02),Nutlin-3(No Mutation:1.521e-03),Topotecan(Non-hotspot Mutation:1.756e-02),TKI258(Non-hotspot Mutation:6.710e-03),LBW242(Non-hotspot Mutation:9.632e-03),Irinotecan(Non-hotspot Mutation:1.642e-02),Irinotecan(No Mutation:1.805e-02),Nutlin-3(No Mutation:1.521e-03),Topotecan(Non-hotspot …	-	COSMIC_CGC/PANCAN/OncodriveCLUST
TP53	R273	94	Missense_NoCpG_CGts(92),Deletion(2)	17:7577120-7577120G/A(66),17:7577121-7577121C/T(26),17:7577120-7577121CG/-(2)	1.322e-33	2.135e-29	Non-hotspot Mutation:3.23e-02		AZD6244(No Mutation:2.393e-02),PD-0325901(No Mutation:9.943e-03),Nutlin-3(No Mutation:3.645e-02),Paclitaxel(Non-hotspot Mutation:4.835e-02),AZD6244(No Mutation:2.393e-02),PD-0325901(No Mutation:9.943e-03),Nutlin-3(No Mutation:3.645e-02),Paclitaxel(Non-hotspot Mutation:4.835e-02)	-	COSMIC_CGC/PANCAN/OncodriveCLUST
TRRAP	K159	20	Missense_ATts(16),Silent_ATts(4)	7:98493411-98493411A/G(14),7:98493413-98493413A/G(4),7:98493412-98493412A/G(2)	7.251e-11	1.271e-07				-	COSMIC_CGC
TTK	R854	26	Missense_ATts(2),Insertion(2),Deletion(22)	6:80751897-80751897A/-(20),6:80751905-80751905A/G(2),6:80751897-80751898AA/-(2),6:80751896-80751897-/A(2)	1.372e-20	7.568e-17				-	PANCAN
TTLL11	A163	24	Missense_CpG_CGts(24)	9:124855211-124855211G/A(24)	4.073e-18	1.88e-14				-	e-Driver
TTN	I2725	24	Missense_ATts(15),Missense_NoCpG_CGtv(3),Silent_NoCpG_CGts(6)	2:179635207-179635207T/C(9),2:179635208-179635208A/G(6),2:179635206-179635206C/T(6),2:179635206-179635206C/G(3)	4.068e-12	9.018e-09				-	e-Driver
TTN	I2771	24	Missense_ATts(15),Missense_NoCpG_CGtv(3),Silent_NoCpG_CGts(6)	2:179635207-179635207T/C(9),2:179635208-179635208A/G(6),2:179635206-179635206C/T(6),2:179635206-179635206C/G(3)	4.068e-12	9.018e-09				-	e-Driver
TYSND1	L258	12	Silent_CpG_CGtv(12)	10:71905569-71905569G/T(12)	1.386e-09	1.96e-06				-	Novel
UBR5	E2121	15	Deletion(15)	8:103289349-103289349A/-(15)	3.413e-10	5.368e-07				-	COSMIC_CGC/OncodriveCLUST
UHRF1	P674	13	Insertion(13)	19:4954679-4954680-/C(12),19:4954680-4954681-/T(1)	9.275e-09	1.122e-05				-	Novel
USP35	T411	16	Insertion(3),Deletion(13)	11:77920856-77920856C/-(13),11:77920855-77920856-/C(3)	1.08e-07	0.000101				-	e-Driver
USP35	T655	16	Insertion(3),Deletion(13)	11:77920856-77920856C/-(13),11:77920855-77920856-/C(3)	1.08e-07	0.000101				-	e-Driver
USP36	K959	12	Deletion(12)	17:76798549-76798554GAAAAA/-(12)	1.098e-08	1.29e-05				-	Novel
USP6	V148	14	Silent_NoCpG_CGts(14)	17:5037241-5037241G/A(14)	6.13e-09	7.658e-06				-	COSMIC_CGC/e-Driver
VEZT	S74	20	Deletion(20)	12:95650969-95650969T/-(20)	9.489e-17	3.902e-13				-	PANCAN/e-Driver
VPS13A	R161	18	Missense_NoCpG_CGts(3),Missense_NoCpG_CGtv(3),Silent_ATts(12)	9:79824436-79824436T/C(12),9:79824434-79824434C/T(3),9:79824434-79824434C/A(3)	3.669e-13	9.537e-10				-	Novel
VPS13A	K372	12	Deletion(12)	9:79836219-79836219A/-(12)	5.058e-08	5.083e-05				-	Novel
VSIG10L	M356	16	Missense_CpG_CGts(16)	19:51843808-51843808G/A(16)	3.251e-12	7.426e-09				-	Novel
WDTC1	E290	12	Insertion(1),Deletion(11)	1:27621108-27621108G/-(11),1:27621107-27621108-/G(1)	2.028e-08	2.163e-05				-	Novel
ZBTB42	R15	28	Silent_ATts(28)	14:105267579-105267579A/G(28)	2.966e-23	2.313e-19				-	e-Driver
ZDBF2	K1728	14	Deletion(14)	2:207174428-207174428A/-(12),2:207174428-207174429AA/-(2)	4.28e-08	4.341e-05				-	Novel
ZNF233	L662	14	Nonsense_ATtv(1),Deletion(13)	19:44778796-44778796G/-(8),19:44778797-44778797T/-(4),19:44778798-44778798T/A(1),19:44778799-44778799G/-(1)	3.806e-09	5.034e-06				-	Novel
ZNF365	K399	16	Deletion(16)	10:64159513-64159513A/-(15),10:64159513-64159514AA/-(1)	9.408e-08	8.938e-05				-	Novel
ZNF516	V1037	23	Deletion(23)	18:74090958-74090958C/-(23)	1.028e-16	4.079e-13				-	OncodriveCLUST
ZNF518A	T929	14	Deletion(14)	10:97918856-97918856A/-(14)	1.989e-09	2.71e-06				-	Novel
ZNF696	R341	14	Silent_ATts(14)	8:144378868-144378868A/G(14)	1.846e-11	3.537e-08				-	Novel
ZNF717	E818	43	Deletion(43)	3:75786315-75786323AGAATGTAG/-(43)	1.984e-35	3.45e-31				-	OncodriveCLUST
ZNF814	G320	39	Missense_NoCpG_CGts(19),Silent_NoCpG_CGts(20)	19:58385798-58385798G/A(20),19:58385799-58385799G/A(19)	1.477e-27	1.67e-23				-	PANCAN/OncodriveCLUST
ZNF837	A242	14	Missense_CpG_CGts(14)	19:58879976-58879976G/A(14)	1.333e-08	1.515e-05				-	e-Driver
ZSCAN1	L54	28	Silent_CpG_CGtv(28)	19:58549366-58549366C/G(28)	6.456e-18	2.92e-14				-	OncodriveCLUST

## Sheet: Endometrium
Gene	aaPos	MutCount	MutSubtypes	MutPositions	Pvalue	adj.Pvalue	RNA_expression_analysis	Protein_expression_analysis	Drug_sensitivity_analysis	Cancer_type_specificity(adj.pvalue)	Cancer_gene_status
AGAP10	H228	10	Missense_ATts(10)	10:47207813-47207813A/G(10)	1.332e-11	6.837e-08				-	OncodriveCLUST
BCOR	N1425	13	Missense_ATts(13)	23:39921444-39921444A/G(13)	3.193e-09	1.553e-05				-	COSMIC_CGC/PANCAN/e-Driver
BCOR	N1459	13	Missense_ATts(13)	23:39921444-39921444A/G(13)	3.193e-09	1.553e-05				7.14e-09	COSMIC_CGC/PANCAN/e-Driver
CTNNB1	S33	18	Missense_ATts(3),Missense_NoCpG_CGts(6),Missense_NoCpG_CGtv(9)	3:41266101-41266101C/T(6),3:41266101-41266101C/G(5),3:41266101-41266101C/A(4),3:41266100-41266100T/C(3)	1.134e-11	6.549e-08				-	COSMIC_CGC/PANCAN/e-Driver
CTNNB1	S37	20	Missense_ATts(2),Missense_ATtv(3),Missense_NoCpG_CGts(7),Missense_NoCpG_CGtv(8)	3:41266113-41266113C/G(8),3:41266113-41266113C/T(7),3:41266112-41266112T/G(3),3:41266112-41266112T/C(2)	1.624e-13	1.325e-09			AEW541(No Mutation:2.943e-02),L-685458(No Mutation:1.811e-02),Paclitaxel(Non-hotspot Mutation:2.254e-02)	-	COSMIC_CGC/PANCAN/e-Driver
FBXW7	R465	26	Missense_NoCpG_CGts(24),Missense_NoCpG_CGtv(2)	4:153249384-153249384G/A(12),4:153249385-153249385C/T(12),4:153249384-153249384G/T(2)	4.098e-13	2.704e-09			Lapatinib(No Mutation:3.012e-02),TAE684(Non-hotspot Mutation:2.109e-02),TAE684(No Mutation:2.312e-02)	0.000917	COSMIC_CGC/PANCAN/OncodriveCLUST
FGFR2	S252	51	Missense_NoCpG_CGtv(51)	10:123279677-123279677C/G(51)	1.572e-45	4.841e-41				6.31e-11	COSMIC_CGC/PANCAN/OncodriveCLUST/e-Driver
GTF2I	N440	7	Missense_ATts(7)	7:74148279-74148279A/G(7)	1.372e-07	0.0004525				-	OncodriveCLUST
KRAS	G12	80	Missense_NoCpG_CGts(34),Missense_NoCpG_CGtv(46)	12:25398284-25398284G/A(32),12:25398284-25398284G/T(28),12:25398284-25398284G/C(10),12:25398285-25398285G/T(8),12:25398285-25398285G/A(2)	4.154e-55	3.838e-50			PD-0332991(Non-hotspot Mutation:3.359e-02),AZD6244(No Mutation:6.350e-05),PF2341066(Non-hotspot Mutation:1.934e-02),Irinotecan(Non-hotspot Mutation:1.015e-02),Irinotecan(No Mutation:3.365e-04),Panobinostat(Non-hotspot Mutation:1.234e-03),Panobinostat(No Mutation:4.880e-05),TKI258(Non-hotspot Mutation:4.344e-02),TKI258(No Mutation:4.228e-04),LBW242(No Mutation:2.960e-03),L-685458(Non-hotspot Mutat…	1.24e-09	COSMIC_CGC/PANCAN/OncodriveCLUST/e-Driver
KRAS	G13	21	Missense_NoCpG_CGts(15),Missense_NoCpG_CGtv(4),Silent_NoCpG_CGts(2)	12:25398281-25398281G/A(15),12:25398282-25398282G/T(2),12:25398281-25398281G/T(2),12:25398280-25398280C/T(2)	9.308e-09	3.739e-05			PF2341066(Non-hotspot Mutation:8.613e-03),PF2341066(No Mutation:2.032e-02),Panobinostat(Non-hotspot Mutation:1.753e-02),TKI258(No Mutation:3.566e-02),L-685458(Non-hotspot Mutation:2.849e-03),Topotecan(Non-hotspot Mutation:2.598e-02),Topotecan(No Mutation:2.638e-02),AEW541(Non-hotspot Mutation:1.331e-02),Nilotinib(Non-hotspot Mutation:2.254e-02),PLX4720(No Mutation:4.612e-02)	7.62e-05	COSMIC_CGC/PANCAN/OncodriveCLUST/e-Driver
MAX	H28	18	Missense_ATts(18)	14:65560514-65560514A/G(18)	1.577e-13	1.325e-09				4.55e-05	COSMIC_CGC/PANCAN/OncodriveCLUST
OR8I2	A270	18	Silent_NoCpG_CGts(18)	11:55861593-55861593G/A(18)	2.808e-13	1.996e-09				-	Novel
PIK3CA	H1047	48	Missense_ATts(28),Missense_ATtv(16),Missense_NoCpG_CGts(4)	3:178952085-178952085A/G(28),3:178952085-178952085A/T(14),3:178952084-178952084C/T(4),3:178952086-178952086T/A(2)	4.43e-35	8.186e-31			AZD6244(No Mutation:9.856e-03),PLX4720(No Mutation:5.024e-03),TKI258(Non-hotspot Mutation:3.909e-02),PD-0325901(No Mutation:3.415e-02),AEW541(No Mutation:6.461e-03),TAE684(No Mutation:3.686e-02),PF2341066(No Mutation:2.449e-02)	0.00275	COSMIC_CGC/PANCAN/OncodriveCLUST
PIK3CA	G118	16	Missense_NoCpG_CGts(16)	3:178917478-178917478G/A(16)	3.111e-07	0.0009911				0.000197	COSMIC_CGC/PANCAN/OncodriveCLUST
PIK3CA	E542	28	Missense_ATtv(8),Missense_NoCpG_CGts(18),Missense_NoCpG_CGtv(2)	3:178936082-178936082G/A(18),3:178936083-178936083A/C(4),3:178936083-178936083A/T(4),3:178936082-178936082G/C(2)	1.692e-15	1.736e-11			PD-0332991(Non-hotspot Mutation:2.619e-02),PD-0332991(No Mutation:3.424e-02),AEW541(Non-hotspot Mutation:1.010e-02),AEW541(No Mutation:4.322e-02),PF2341066(Non-hotspot Mutation:4.753e-03),PF2341066(No Mutation:1.212e-02)	0.00104	COSMIC_CGC/PANCAN/OncodriveCLUST
PIK3CA	E545	30	Missense_ATts(4),Missense_ATtv(2),Missense_NoCpG_CGts(20),Missense_NoCpG_CGtv(4)	3:178936091-178936091G/A(20),3:178936093-178936093G/T(4),3:178936092-178936092A/G(4),3:178936092-178936092A/C(2)	2.841e-16	3.281e-12			LBW242(Non-hotspot Mutation:1.060e-02),LBW242(No Mutation:3.331e-02),PD-0325901(No Mutation:2.993e-02),AEW541(Non-hotspot Mutation:5.911e-03),ZD-6474(Non-hotspot Mutation:2.612e-02)	-	COSMIC_CGC/PANCAN/OncodriveCLUST
PIK3CA	Q546	26	Missense_ATts(10),Missense_ATtv(10),Missense_NoCpG_CGtv(6)	3:178936095-178936095A/G(10),3:178936095-178936095A/C(10),3:178936094-178936094C/A(6)	4.206e-15	3.886e-11			AZD6244(Non-hotspot Mutation:4.837e-02),RAF265(Non-hotspot Mutation:2.768e-02),RAF265(No Mutation:1.633e-02),AEW541(Non-hotspot Mutation:1.636e-02),AEW541(No Mutation:4.150e-02),TAE684(Non-hotspot Mutation:3.062e-02)	5.53e-07	COSMIC_CGC/PANCAN/OncodriveCLUST
PIK3CA	R88	22	Missense_NoCpG_CGts(22)	3:178916876-178916876G/A(22)	5.929e-12	3.651e-08				4.5e-08	COSMIC_CGC/PANCAN/OncodriveCLUST
PIK3CA	R93	16	Missense_NoCpG_CGts(16)	3:178916891-178916891G/A(12),3:178916890-178916890C/T(4)	3.111e-07	0.0009911				1.25e-06	COSMIC_CGC/PANCAN/OncodriveCLUST
PPP2R1A	P179	12	Missense_NoCpG_CGtv(12)	19:52715971-52715971C/G(12)	4.391e-09	1.844e-05				-	COSMIC_CGC/PANCAN/OncodriveCLUST
PTEN	R130	59	Missense_NoCpG_CGts(13),Missense_NoCpG_CGtv(37),Nonsense_NoCpG_CGts(9)	10:89692904-89692904C/G(28),10:89692905-89692905G/A(13),10:89692904-89692904C/T(9),10:89692905-89692905G/T(5),10:89692905-89692905G/C(4)	8.202e-38	1.894e-33			Lapatinib(Non-hotspot Mutation:4.477e-02),Panobinostat(Non-hotspot Mutation:3.470e-02),Sorafenib(Non-hotspot Mutation:3.041e-02)	1.09e-57	COSMIC_CGC/PANCAN/OncodriveCLUST/e-Driver
RGPD3	L812	36	Missense_ATtv(36)	2:107049425-107049425T/G(36)	1.095e-34	1.686e-30				-	e-Driver
RGPD3	R816	46	Missense_NoCpG_CGts(46)	2:107049414-107049414C/T(46)	6.98e-47	3.224e-42				-	e-Driver
RP11-231C14.2	H27	22	Silent_NoCpG_CGts(22)	16:29415043-29415043C/T(22)	1.483e-24	1.957e-20				-	Novel
RSBN1L	L432	10	Missense_ATtv(10)	7:77379331-77379331T/G(10)	1.928e-08	7.124e-05				-	OncodriveCLUST
SPDYE3	S418	10	Silent_ATts(10)	7:99913460-99913460A/G(10)	1.204e-08	4.636e-05				-	e-Driver
TLK2	R262	15	Missense_NoCpG_CGts(15)	17:60637441-60637441G/A(15)	1.227e-11	6.669e-08				-	OncodriveCLUST
TMEM106B	R140	8	Silent_ATtv(8)	7:12263990-12263990T/G(8)	4.538e-08	0.0001613				-	Novel
TP53	R248	27	Missense_NoCpG_CGts(27)	17:7577539-7577539C/T(19),17:7577538-7577538G/A(8)	4.077e-09	1.794e-05			LBW242(Non-hotspot Mutation:9.632e-03),Irinotecan(Non-hotspot Mutation:1.642e-02),Irinotecan(No Mutation:1.805e-02),Nutlin-3(No Mutation:1.521e-03),Topotecan(Non-hotspot Mutation:1.756e-02),TKI258(Non-hotspot Mutation:6.710e-03)	-	COSMIC_CGC/PANCAN/OncodriveCLUST
VIT	G344	10	Missense_NoCpG_CGtv(10)	2:37014392-37014392G/T(10)	1.13e-07	0.0003867				-	e-Driver

## Sheet: Head&Neck
Gene	aaPos	MutCount	MutSubtypes	MutPositions	Pvalue	adj.Pvalue	RNA_expression_analysis	Protein_expression_analysis	Drug_sensitivity_analysis	Cancer_type_specificity(adj.pvalue)	Cancer_gene_status
ALK	F1174	11	Missense_ATts(1),Missense_ATtv(4),Missense_NoCpG_CGtv(6)	2:29443695-29443695C/A(5),2:29443696-29443696T/G(2),2:29443695-29443695C/G(1),2:29443697-29443697T/A(1),2:29443697-29443697T/C(1),2:29443697-29443697T/G(1)	3.986e-10	8.361e-07				-	COSMIC_CGC/OncodriveCLUST
ALK	R1275	15	Missense_NoCpG_CGts(13),Missense_NoCpG_CGtv(2)	2:29432664-29432664G/A(13),2:29432664-29432664G/T(2)	9.46e-15	3.638e-11				-	COSMIC_CGC/OncodriveCLUST
ATP2B3	G272	8	Missense_NoCpG_CGts(8)	23:152808525-152808525G/A(8)	6.768e-09	9.76e-06				-	COSMIC_CGC
BRD4	A467	6	Missense_NoCpG_CGtv(6)	19:15367926-15367926C/A(6)	2.162e-07	0.000172				-	COSMIC_CGC
CACNA1G	S1109	6	Missense_NoCpG_CGtv(6)	17:48676856-48676856G/T(6)	2.061e-08	2.642e-05				-	Novel
CHD4	R1353	6	Missense_NoCpG_CGts(6)	12:6692366-6692366G/A(6)	3.238e-07	0.000241				-	PANCAN
CHD4	P799	6	Missense_NoCpG_CGtv(6)	12:6702701-6702701C/G(6)	3.238e-07	0.000241				-	PANCAN
DDR1	I141	6	Silent_NoCpG_CGtv(6)	6:30858755-30858755C/A(6)	1.308e-07	0.0001258				-	Novel
DMBT1	G158	6	Missense_NoCpG_CGtv(6)	10:124336104-124336104G/T(6)	6.427e-07	0.0004119				-	OncodriveCLUST
DMBT1	S716	6	Nonsense_NoCpG_CGtv(6)	10:124351004-124351004C/A(6)	1.822e-07	0.0001502				-	OncodriveCLUST
DNM1	G146	6	Silent_NoCpG_CGts(6)	9:130981380-130981380G/A(6)	1.356e-07	0.0001258				-	Novel
DOCK7	D185	6	Missense_NoCpG_CGts(6)	1:63113956-63113956G/A(6)	3.722e-07	0.0002602				-	Novel
ERBB2IP	T1116	6	Missense_ATtv(6)	5:65350492-65350492A/T(6)	7.338e-07	0.0004576				-	PANCAN/e-Driver
ERBB2IP	S750	6	Nonsense_NoCpG_CGtv(6)	5:65349395-65349395C/G(6)	7.338e-07	0.0004576				-	PANCAN/e-Driver
ERBB3	N101	6	Missense_NoCpG_CGtv(6)	12:56478847-56478847C/A(6)	7.743e-07	0.0004581				-	Novel
ESR2	H115	8	Missense_NoCpG_CGts(8)	14:64749361-64749361C/T(8)	4.642e-09	7.651e-06				-	Novel
FAM22D	C197	6	Missense_NoCpG_CGtv(6)	10:89120661-89120661G/C(6)	4.263e-07	0.0002879				-	Novel
FAM83A	H119	6	Missense_NoCpG_CGtv(6)	8:124195451-124195451C/A(6)	8.107e-07	0.000462				-	Novel
FYB	D285	8	Missense_NoCpG_CGtv(8)	5:39202210-39202210G/C(8)	1.201e-09	2.132e-06				-	Novel
HEATR8	N219	6	Missense_ATtv(6)	1:55119254-55119254A/C(6)	8.009e-07	0.000462				-	Novel
HEATR8	A701	6	Missense_NoCpG_CGts(6)	1:55144987-55144987G/A(6)	8.009e-07	0.000462				-	Novel
HRAS	G12	28	Missense_NoCpG_CGts(20),Missense_NoCpG_CGtv(8)	11:534288-534288G/A(16),11:534289-534289G/T(4),11:534289-534289G/A(4),11:534288-534288G/C(4)	1.309e-18	7.55e-15				1.36e-05	COSMIC_CGC/PANCAN/OncodriveCLUST/e-Driver
HRAS	G13	20	Missense_NoCpG_CGtv(20)	11:534286-534286G/C(16),11:534285-534285G/T(4)	4.285e-12	1.236e-08				-	COSMIC_CGC/PANCAN/OncodriveCLUST/e-Driver
HRAS	Q61	14	Missense_ATtv(4),Missense_NoCpG_CGtv(10)	11:533875-533875C/A(10),11:533874-533874A/T(4)	9.051e-08	9.08e-05			PD-0325901(No Mutation:2.180e-02),AZD6244(No Mutation:3.051e-02),Sorafenib(Non-hotspot Mutation:1.688e-02),Sorafenib(No Mutation:1.817e-02),AEW541(Non-hotspot Mutation:3.727e-02),L-685458(Non-hotspot Mutation:3.727e-02),PD-0332991(Non-hotspot Mutation:1.844e-02)	-	COSMIC_CGC/PANCAN/OncodriveCLUST/e-Driver
MCMDC2	R369	6	Missense_NoCpG_CGtv(6)	8:67803132-67803132G/T(6)	2.517e-07	0.0001936				-	Novel
MLST8	D181	6	Missense_NoCpG_CGts(6)	16:2257314-2257314G/A(6)	1.689e-06	0.0008855				-	Novel
NACAD	P905	6	Missense_NoCpG_CGts(6)	7:45123065-45123065C/T(6)	6.147e-08	6.917e-05				-	OncodriveCLUST
NFASC	V258	8	Silent_NoCpG_CGts(8)	1:204937444-204937444G/A(8)	6.802e-08	7.134e-05				-	Novel
NUTM2A	C197	6	Missense_NoCpG_CGtv(6)	10:89120661-89120661G/C(6)	4.243e-07	0.0002879				-	COSMIC_CGC/OncodriveCLUST
PIK3CA	H1047	36	Missense_ATts(20),Missense_ATtv(16)	3:178952085-178952085A/G(20),3:178952085-178952085A/T(16)	4.406e-33	1.017e-28		No Mutation:1.82e-03	AZD6244(No Mutation:9.856e-03),PLX4720(No Mutation:5.024e-03),TKI258(Non-hotspot Mutation:3.909e-02),PD-0325901(No Mutation:3.415e-02),AEW541(No Mutation:6.461e-03),TAE684(No Mutation:3.686e-02),PF2341066(No Mutation:2.449e-02)	-	COSMIC_CGC/PANCAN/OncodriveCLUST
PIK3CA	E542	10	Missense_NoCpG_CGts(10)	3:178936082-178936082G/A(10)	9.759e-07	0.0005237			PD-0332991(Non-hotspot Mutation:2.619e-02),PD-0332991(No Mutation:3.424e-02),AEW541(Non-hotspot Mutation:1.010e-02),AEW541(No Mutation:4.322e-02),PF2341066(Non-hotspot Mutation:4.753e-03),PF2341066(No Mutation:1.212e-02)	0.00227	COSMIC_CGC/PANCAN/OncodriveCLUST
PIK3CA	E545	12	Missense_ATts(4),Missense_NoCpG_CGts(8)	3:178936091-178936091G/A(8),3:178936092-178936092A/G(4)	1.741e-07	0.0001488	No Mutation:1.34e-02		LBW242(Non-hotspot Mutation:1.060e-02),LBW242(No Mutation:3.331e-02),PD-0325901(No Mutation:2.993e-02),AEW541(Non-hotspot Mutation:5.911e-03),ZD-6474(Non-hotspot Mutation:2.612e-02)	0.00243	COSMIC_CGC/PANCAN/OncodriveCLUST
PTPRD	V225	8	Silent_NoCpG_CGts(8)	9:8524929-8524929C/T(8)	5.996e-08	6.917e-05				-	Novel
QKI	D131	8	Missense_NoCpG_CGtv(8)	6:163899917-163899917G/T(8)	2.133e-08	2.642e-05				-	PANCAN
RP11-368J21.2	A454	8	Silent_ATts(8)	16:22545666-22545666T/C(8)	3.337e-10	7.7e-07				-	Novel
SETDB1	F234	8	Missense_ATts(8)	1:150915354-150915354T/C(8)	4.933e-09	7.651e-06				-	Novel
SLMAP	I195	6	Silent_NoCpG_CGtv(6)	3:57843525-57843525C/A(6)	1.599e-07	0.0001419				-	Novel
TP53	R175	42	Missense_NoCpG_CGts(42)	17:7578406-7578406G/A(42)	6.647e-15	3.067e-11			AZD6244(No Mutation:3.352e-02),PD-0325901(No Mutation:4.219e-02),Nutlin-3(No Mutation:2.706e-02),RAF265(Non-hotspot Mutation:3.129e-02),RAF265(No Mutation:1.039e-03),TAE684(Non-hotspot Mutation:3.278e-02),TAE684(No Mutation:6.238e-03),TKI258(No Mutation:4.388e-03)	-	COSMIC_CGC/PANCAN/OncodriveCLUST
TP53	R196	26	Nonsense_NoCpG_CGts(26)	17:7578263-7578263C/T(26)	5.872e-10	1.129e-06			AZD6244(Non-hotspot Mutation:2.217e-03),AZD6244(No Mutation:9.673e-03),PD-0325901(Non-hotspot Mutation:1.130e-03),PD-0325901(No Mutation:5.008e-03)	-	COSMIC_CGC/PANCAN/OncodriveCLUST
TP53	R213	28	Nonsense_NoCpG_CGts(25),Insertion(3)	17:7578212-7578212C/T(25),17:7578212-7578213-/TT(3)	7.316e-11	1.876e-07			Sorafenib(No Mutation:4.810e-02),PD-0332991(Non-hotspot Mutation:4.237e-02),PD-0332991(No Mutation:1.607e-02),PD-0325901(No Mutation:3.593e-02),17-AAG(Non-hotspot Mutation:3.712e-02),17-AAG(No Mutation:1.024e-02),Nutlin-3(No Mutation:4.008e-02),Nilotinib(No Mutation:4.754e-02),TAE684(No Mutation:3.213e-02)	0.00865	COSMIC_CGC/PANCAN/OncodriveCLUST
TP53	Y220	21	Missense_ATts(21)	17:7578190-7578190A/G(21)	1.708e-08	2.319e-05			AZD0530(Non-hotspot Mutation:1.330e-02),AZD0530(No Mutation:8.402e-03),Erlotinib(Non-hotspot Mutation:1.293e-02),Erlotinib(No Mutation:1.172e-02),Lapatinib(Non-hotspot Mutation:2.120e-02),Lapatinib(No Mutation:1.548e-02),ZD-6474(Non-hotspot Mutation:2.477e-02),ZD-6474(No Mutation:1.563e-02),PF2341066(No Mutation:3.540e-02)	-	COSMIC_CGC/PANCAN/OncodriveCLUST
TP53	R248	54	Missense_NoCpG_CGts(54)	17:7577538-7577538G/A(34),17:7577539-7577539C/T(20)	5.518e-23	6.365e-19		Non-hotspot Mutation:4.13e-02,No Mutation:8.67e-03	LBW242(Non-hotspot Mutation:9.632e-03),Irinotecan(Non-hotspot Mutation:1.642e-02),Irinotecan(No Mutation:1.805e-02),Nutlin-3(No Mutation:1.521e-03),Topotecan(Non-hotspot Mutation:1.756e-02),TKI258(Non-hotspot Mutation:6.710e-03)	-	COSMIC_CGC/PANCAN/OncodriveCLUST
TP53	R282	52	Missense_NoCpG_CGts(50),Missense_NoCpG_CGtv(2)	17:7577094-7577094C/T(40),17:7577093-7577093G/A(10),17:7577094-7577094C/G(2)	8.204e-21	6.31e-17				-	COSMIC_CGC/PANCAN/OncodriveCLUST
TTN	R62	15	Missense_NoCpG_CGts(3),Silent_NoCpG_CGts(12)	2:179666974-179666974C/T(12),2:179666976-179666976C/T(3)	4.643e-13	1.53e-09				-	e-Driver

## Sheet: Kidney
Gene	aaPos	MutCount	MutSubtypes	MutPositions	Pvalue	adj.Pvalue	RNA_expression_analysis	Protein_expression_analysis	Drug_sensitivity_analysis	Cancer_type_specificity(adj.pvalue)	Cancer_gene_status
ABCA6	V801	13	Silent_NoCpG_CGtv(13)	17:67102339-67102339G/T(13)	1.113e-12	3.709e-09				-	Novel
ADAMTS10	R182	15	Missense_NoCpG_CGts(15)	19:8668659-8668659G/A(15)	9.245e-14	4.231e-10				-	e-Driver
AHNAK	P5445	12	Missense_NoCpG_CGts(12)	11:62285556-62285556C/T(12)	6.537e-12	1.768e-08				-	PANCAN
APOBEC3H	N15	8	Missense_NoCpG_CGtv(8)	22:39496328-39496328C/G(8)	1.822e-07	0.0001642				-	Novel
ARHGEF5	E487	7	Missense_ATts(7)	7:144061222-144061222A/G(7)	3.75e-07	0.0003281				-	e-Driver
C22orf31	A261	15	Missense_NoCpG_CGts(15)	22:29454821-29454821C/T(15)	1.06e-12	3.709e-09				-	e-Driver
C8orf45	Y111	12	Missense_ATtv(12)	8:67789630-67789630A/T(12)	1.143e-11	2.832e-08				-	Novel
CCKBR	R396	12	Missense_CpG_CGts(12)	11:6292615-6292615C/T(12)	1.47e-07	0.0001367				-	e-Driver
CCKBR	R465	12	Missense_CpG_CGts(12)	11:6292615-6292615C/T(12)	1.47e-07	0.0001367				-	e-Driver
CDH5	V141	15	Missense_ATtv(15)	16:66420923-66420923T/A(15)	7.172e-13	2.667e-09				-	Novel
CENPH	K138	15	Missense_ATtv(15)	5:68498375-68498375A/C(15)	3.028e-11	6.93e-08				-	e-Driver
CHEK2	K373	12	Missense_ATts(11),Missense_NoCpG_CGts(1)	22:29091840-29091840A/G(11),22:29091840-29091841CA/TG(1)	6.733e-08	6.79e-05				-	COSMIC_CGC/PANCAN/OncodriveCLUST
COL5A3	P176	15	Missense_NoCpG_CGts(15)	19:10116301-10116301C/T(15)	5.448e-13	2.236e-09				-	Novel
CUZD1	R355	11	Missense_NoCpG_CGts(11)	10:124594540-124594540G/A(11)	9.73e-11	2.068e-07				-	Novel
DIEXF	K229	14	Nonsense_ATtv(14)	1:210010179-210010179A/T(14)	4.045e-12	1.146e-08				-	Novel
F2RL2	C143	14	Missense_NoCpG_CGtv(14)	5:75914104-75914104G/T(14)	1.577e-09	2.182e-06				-	Novel
FCRLA	L196	11	Missense_NoCpG_CGtv(11)	1:161681812-161681812G/T(11)	7.207e-10	1.128e-06				-	Novel
GBP6	K155	9	Silent_NoCpG_CGts(9)	1:89844012-89844012G/A(9)	6.166e-08	6.325e-05				-	Novel
GCNT2	F107	15	Missense_ATts(15)	6:10586542-10586542T/C(15)	9.382e-12	2.427e-08				-	Novel
GNLY	L76	10	Silent_NoCpG_CGts(10)	2:85923152-85923152G/A(10)	1.206e-08	1.407e-05				-	e-Driver
GOLGA6L10	A469	8	Silent_NoCpG_CGtv(8)	15:82635163-82635163G/C(8)	6.588e-09	8.166e-06				-	Novel
GPR158	K1027	9	Missense_ATts(9)	10:25887635-25887635A/G(9)	5.139e-08	5.364e-05				-	Novel
IL34	N155	9	Silent_NoCpG_CGts(9)	16:70693583-70693583C/T(9)	9.633e-09	1.17e-05				-	Novel
KIF6	D714	30	Missense_ATtv(30)	6:39325092-39325092A/T(30)	1.254e-28	3.73e-24				-	Novel
LILRB3	R143	11	Missense_NoCpG_CGts(11)	19:54725930-54725930G/A(11)	1.449e-08	1.658e-05				-	Novel
LRRK2	I1294	18	Missense_ATts(18)	12:40699689-40699689A/G(18)	1.41e-14	9.32e-11				-	PANCAN
MCCC2	A249	11	Missense_NoCpG_CGts(11)	5:70927955-70927955C/T(11)	3.66e-09	4.84e-06				-	Novel
MED13	P1012	15	Missense_NoCpG_CGtv(15)	17:60060330-60060330C/A(15)	2.398e-14	1.427e-10				-	PANCAN
MLLT3	S167	9	Silent_ATts(9)	9:20414343-20414343T/C(9)	1.313e-07	0.000124				-	COSMIC_CGC/PANCAN
N4BP2	G560	9	Silent_NoCpG_CGtv(9)	4:40119504-40119504G/T(9)	9.548e-08	9.162e-05				-	e-Driver
NIPBL	N141	24	Missense_ATtv(24)	5:36961650-36961650T/A(24)	1.397e-19	2.077e-15				-	PANCAN
NUP155	P990	16	Silent_ATts(16)	5:37305246-37305246T/C(16)	5.595e-17	6.658e-13				-	Novel
OPRK1	V380	12	Missense_ATtv(12)	8:54141861-54141861T/A(12)	2.499e-12	7.827e-09				-	Novel
OR11H4	P89	11	Missense_NoCpG_CGtv(11)	14:20711215-20711215C/A(11)	1.152e-09	1.671e-06				-	Novel
OR2B11	T244	11	Silent_NoCpG_CGts(11)	1:247614553-247614553G/A(11)	1.864e-07	0.0001655				-	Novel
PIP4K2A	R133	12	Missense_NoCpG_CGts(12)	10:22880652-22880652G/A(12)	1.026e-09	1.527e-06				-	Novel
POTEB	C221	8	Missense_ATts(8)	15:21066520-21066520T/C(8)	3.377e-09	4.567e-06				-	e-Driver
PREX2	G233	28	Missense_NoCpG_CGtv(28)	8:68942885-68942885G/T(28)	1.766e-29	1.051e-24				-	Novel
PSKH2	G312	9	Missense_NoCpG_CGts(9)	8:87060914-87060914G/A(9)	3.372e-08	3.648e-05				-	Novel
RFX3	I519	22	Missense_ATts(22)	9:3262985-3262985A/G(22)	7.826e-20	1.552e-15				-	e-Driver
RNF213	S1184	13	Missense_CpG_CGtv(13)	17:78321468-78321468C/A(13)	3.279e-10	6.293e-07				-	PANCAN
RNF213	S3160	13	Missense_CpG_CGtv(13)	17:78321468-78321468C/A(13)	3.279e-10	6.293e-07				-	PANCAN
RP13-996F3.4	V159	8	Silent_ATts(8)	15:83014106-83014106A/G(8)	8.271e-08	8.067e-05				-	Novel
RPL8	G153	12	Missense_NoCpG_CGts(12)	8:146016704-146016704G/A(12)	4.858e-10	8.257e-07				-	e-Driver
RPS12	I94	13	Silent_ATts(13)	6:133138146-133138146T/C(13)	1.062e-10	2.179e-07				-	Novel
RPS9	L25	11	Missense_ATtv(11)	19:54705126-54705126T/A(11)	1.18e-08	1.404e-05				-	Novel
RYBP	G291	10	Missense_NoCpG_CGtv(10)	3:72427617-72427617G/C(10)	4.171e-10	7.299e-07				-	Novel
SCYL2	Q715	10	Missense_NoCpG_CGtv(10)	12:100731284-100731284G/T(10)	1.479e-09	2.095e-06				-	Novel
SEMA5B	G44	11	Silent_ATts(11)	3:122680141-122680141T/C(11)	5.287e-11	1.165e-07				-	Novel
SERPINA10	E64	10	Missense_NoCpG_CGts(10)	14:94756741-94756741G/A(10)	2.815e-08	3.101e-05				-	e-Driver
SH3GL1	R184	15	Missense_NoCpG_CGts(15)	19:4363791-4363791C/T(15)	2.694e-12	8.014e-09				-	COSMIC_CGC
SLC11A2	Y357	15	Nonsense_NoCpG_CGtv(15)	12:51388333-51388333C/A(15)	1.112e-14	8.272e-11				-	Novel
SLC2A5	P496	13	Missense_NoCpG_CGtv(13)	1:9097665-9097665C/A(13)	3.14e-10	6.228e-07				-	Novel
SLC36A2	G317	13	Missense_NoCpG_CGtv(13)	5:150704907-150704907G/T(13)	3.785e-10	6.824e-07				-	Novel
SRBD1	R464	12	Missense_ATtv(12)	2:45789811-45789811A/T(12)	8.073e-10	1.232e-06				-	Novel
SRGAP3	R559	17	Nonsense_ATtv(17)	3:9066948-9066948A/T(17)	3.364e-16	3.336e-12				-	COSMIC_CGC/e-Driver
TLK2	R262	9	Missense_NoCpG_CGts(9)	17:60637441-60637441G/A(9)	4.905e-08	5.212e-05				-	OncodriveCLUST
TUBA3E	A126	7	Missense_NoCpG_CGts(7)	2:130952038-130952038C/T(7)	7.752e-08	7.687e-05				-	OncodriveCLUST
UBA7	L383	15	Silent_NoCpG_CGtv(15)	3:49848498-49848498G/T(15)	7.302e-14	3.95e-10				-	Novel
UBBP4	R73	15	Missense_NoCpG_CGtv(15)	17:21730916-21730916G/T(15)	4.909e-10	8.257e-07				-	OncodriveCLUST
UBE3C	T888	12	Silent_ATtv(12)	7:157041244-157041244T/A(12)	5.477e-10	8.807e-07				-	Novel
UBE4A	N800	15	Missense_ATtv(15)	11:118255625-118255625A/C(15)	5.262e-13	2.236e-09				-	PANCAN
UPF3A	L91	9	Silent_CpG_CGts(9)	13:115047559-115047559C/T(9)	1.535e-08	1.723e-05				-	e-Driver
XPNPEP1	S299	9	Missense_ATtv(9)	10:111642207-111642207A/C(9)	5.634e-09	7.132e-06				-	e-Driver
ZNF462	Q759	13	Missense_NoCpG_CGtv(13)	9:109688470-109688470G/T(13)	1.29e-11	3.07e-08				-	Novel
ZNF605	S82	16	Missense_ATtv(16)	12:133503641-133503641A/T(16)	4.679e-16	3.977e-12				-	Novel
ZNF776	V299	13	Missense_NoCpG_CGtv(13)	19:58265519-58265519G/C(13)	8.09e-14	4.011e-10				-	Novel

## Sheet: Liver
Gene	aaPos	MutCount	MutSubtypes	MutPositions	Pvalue	adj.Pvalue	Cancer_gene_status
ACO1	S174	9	Missense_ATtv(9)	9:32418371-32418371T/G(6),9:32418371-32418371T/A(3)	1.826e-08	5.858e-05	Novel
AGAP3	G21	10	Silent_CpG_CGtv(10)	7:150783891-150783891G/C(10)	5.402e-07	0.0009173	Novel
AUTS2	L102	8	Silent_CpG_CGts(8)	7:69064943-69064943C/T(4),7:69064945-69064945G/A(4)	4.827e-07	0.0008444	Novel
CACNA1C	T79	16	Missense_CpG_CGts(16)	12:2224576-2224576C/T(16)	9.226e-13	5.326e-09	Novel
CACNA1G	Q767	8	Nonsense_NoCpG_CGts(8)	17:48655923-48655923C/T(8)	4.445e-07	0.0008019	Novel
CFLAR	I190	6	Missense_ATts(6)	2:202005124-202005124A/G(6)	6.243e-07	0.0009598	Novel
CNOT4	A188	9	Silent_ATtv(9)	7:135098360-135098360A/T(9)	5.947e-08	0.0001431	Novel
COL6A2	G283	12	Missense_NoCpG_CGtv(6),Silent_ATtv(6)	21:47535832-47535832G/T(6),21:47535833-47535833A/T(6)	3.062e-08	8.839e-05	Novel
CTNNB1	S45	58	Missense_ATts(16),Missense_ATtv(8),Missense_NoCpG_CGts(18),Missense_NoCpG_CGtv(15),Deletion(1)	3:41266137-41266137C/T(18),3:41266136-41266136T/C(16),3:41266137-41266137C/A(11),3:41266136-41266136T/G(6),3:41266137-41266137C/G(4),3:41266136-41266136T/A(2),3:41266135-41266143TTCTCTGAG/-(1)	5.675e-36	3.276e-31	COSMIC_CGC/PANCAN/e-Driver
CTNNB1	T41	42	Missense_ATts(37),Missense_NoCpG_CGts(3),Missense_NoCpG_CGtv(2)	3:41266124-41266124A/G(37),3:41266125-41266125C/T(3),3:41266125-41266125C/A(2)	1.555e-26	4.489e-22	COSMIC_CGC/PANCAN/e-Driver
CTNNB1	S33	36	Missense_ATts(9),Missense_ATtv(5),Missense_NoCpG_CGts(2),Missense_NoCpG_CGtv(20)	3:41266101-41266101C/G(16),3:41266100-41266100T/C(9),3:41266101-41266101C/A(4),3:41266100-41266100T/G(4),3:41266101-41266101C/T(2),3:41266100-41266100T/A(1)	1.817e-17	2.623e-13	COSMIC_CGC/PANCAN/e-Driver
CTNNB1	S37	34	Missense_ATts(8),Missense_ATtv(1),Missense_NoCpG_CGts(6),Missense_NoCpG_CGtv(17),Silent_ATtv(2)	3:41266113-41266113C/G(14),3:41266112-41266112T/C(8),3:41266113-41266113C/T(6),3:41266113-41266113C/A(3),3:41266114-41266114T/A(2),3:41266112-41266112T/G(1)	2.205e-16	2.122e-12	COSMIC_CGC/PANCAN/e-Driver
CTNNB1	G34	27	Missense_NoCpG_CGts(10),Missense_NoCpG_CGtv(16),Nonsense_NoCpG_CGtv(1)	3:41266104-41266104G/T(13),3:41266104-41266104G/A(7),3:41266103-41266103G/C(3),3:41266103-41266103G/A(3),3:41266103-41266103G/T(1)	5.097e-13	3.27e-09	COSMIC_CGC/PANCAN/e-Driver
DACT3	G278	8	Missense_CpG_CGtv(8)	19:47152796-47152796G/T(4),19:47152797-47152797G/T(4)	5.532e-07	0.0009173	Novel
FGFR1	A21	7	Missense_NoCpG_CGts(7)	8:38314904-38314904G/A(7)	1.024e-07	0.0002273	COSMIC_CGC/e-Driver
FUBP1	Y582	6	Missense_ATtv(6)	1:78420975-78420975A/T(3),1:78420976-78420976T/A(3)	6.151e-07	0.0009598	COSMIC_CGC
HSPD1	R24	20	Silent_NoCpG_CGts(20)	2:198363501-198363501G/A(20)	1.26e-14	1.039e-10	e-Driver
HSPD1	G56	12	Missense_NoCpG_CGts(12)	2:198363406-198363406G/A(12)	7.559e-08	0.0001746	e-Driver
KCNMA1	T254	8	Missense_NoCpG_CGts(8)	10:78943226-78943226C/T(8)	1.113e-07	0.000238	e-Driver
KIF4A	R598	8	Missense_NoCpG_CGtv(4),Silent_NoCpG_CGts(4)	23:69595069-69595069C/T(4),23:69595068-69595068G/T(4)	6.597e-09	2.381e-05	Novel
MAGI1	Q410	12	Silent_NoCpG_CGts(12)	3:65425594-65425594G/A(12)	1.064e-08	3.614e-05	Novel
MAPK9	G35	8	Missense_NoCpG_CGts(8)	5:179707458-179707458G/A(8)	2.737e-07	0.0005448	Novel
MBD1	G177	8	Missense_NoCpG_CGts(8)	18:47802339-47802339G/A(8)	2.936e-09	1.304e-05	e-Driver
NPM1	G90	8	Missense_NoCpG_CGtv(8)	5:170818719-170818719G/C(8)	3.559e-08	9.785e-05	COSMIC_CGC/PANCAN/OncodriveCLUST
PCDH11X	V38	11	Silent_NoCpG_CGtv(11)	23:91090617-91090617C/A(11)	2.754e-10	1.325e-06	Novel
PIK3CA	H1047	12	Missense_ATts(12)	3:178952085-178952085A/G(12)	2.581e-11	1.355e-07	COSMIC_CGC/PANCAN/OncodriveCLUST
SEC16A	R280	8	Missense_ATtv(4),Missense_NoCpG_CGts(4)	9:139371228-139371228A/T(4),9:139371229-139371229G/A(4)	1.769e-07	0.0003648	OncodriveCLUST
TMEM50B	A139	8	Missense_NoCpG_CGts(8)	21:34828049-34828049C/T(4),21:34828050-34828050G/A(4)	3.017e-07	0.0005806	Novel
TMPRSS13	S70	8	Missense_ATts(8)	11:117789367-117789367T/C(8)	5.88e-07	0.0009431	Novel
TP53	R249	63	Missense_ATtv(8),Missense_NoCpG_CGtv(55)	17:7577534-7577534G/T(47),17:7577536-7577536A/T(8),17:7577535-7577535G/T(4),17:7577535-7577535G/C(4)	1.135e-25	2.184e-21	COSMIC_CGC/PANCAN/OncodriveCLUST
TP53	Y163	47	Missense_ATts(28),Missense_ATtv(14),Nonsense_NoCpG_CGtv(5)	17:7578442-7578442A/G(28),17:7578443-7578443T/A(14),17:7578441-7578441C/A(5)	4.153e-17	4.796e-13	COSMIC_CGC/PANCAN/OncodriveCLUST
TP53	G245	32	Missense_NoCpG_CGts(8),Missense_NoCpG_CGtv(16),Silent_NoCpG_CGts(8)	17:7577546-7577546C/T(8),17:7577547-7577547G/A(8),17:7577547-7577547G/T(8),17:7577548-7577548G/C(8)	5.691e-09	2.191e-05	COSMIC_CGC/PANCAN/OncodriveCLUST
TP53	R213	31	Missense_NoCpG_CGts(4),Missense_NoCpG_CGtv(13),Nonsense_NoCpG_CGts(14)	17:7578212-7578212C/T(14),17:7578211-7578211G/T(8),17:7578211-7578211G/C(5),17:7578211-7578211G/A(4)	2.524e-08	7.669e-05	COSMIC_CGC/PANCAN/OncodriveCLUST
TTN	E155	18	Missense_ATtv(18)	2:179665240-179665240A/C(18)	1.347e-13	9.724e-10	e-Driver
TTN	S147	12	Silent_NoCpG_CGtv(12)	2:179665264-179665264C/G(12)	4.525e-08	0.0001188	e-Driver
TTN	G156	12	Silent_NoCpG_CGtv(12)	2:179665237-179665237C/A(12)	4.525e-08	0.0001188	e-Driver
YEATS2	L316	8	Silent_NoCpG_CGts(8)	3:183465483-183465483G/A(8)	3.779e-07	0.0007037	Novel
ZNF208	V325	15	Missense_NoCpG_CGtv(15)	19:22156863-22156863G/T(15)	3.269e-09	1.348e-05	Novel

[truncated: 8 more sheets: Lung, Myeloid, Ovarian, Pancreas, Prostate, Skin, Stomach, Thyroid]
